# Supplementary material for: Crystal structure and Hirshfeld surface analysis of bis­(2-amino-1-methyl­benzimidazole-κN3)bis­(salicylato-κ2O,O′)copper(II)
Source: Acta Crystallogr E Crystallogr Commun. 2025 Sep 19;81(Pt 10):968–71. doi: 10.1107/S2056989025007960 (PMC12498040; doi:10.1107/S2056989025007960)
Supplement: Supplementary file 1 [file e-81-00968-sup1.cif]

##############################################################################
#                                                                            #
# This CIF contains the data in a paper accepted for publication in          #
# Acta Crystallographica Section E. It conforms to the requirements of       #
# Notes for Authors for Acta Crystallographica Section E, and has been       #
# peer reviewed under the auspices of the IUCr Commission on Journals.       #
#                                                                            #
# Full details of the Crystallographic Information File format               #
# are given in the paper "The Crystallographic Information File (CIF):       #
# a New Standard Archive File for Crystallography" by S. R. Hall, F. H.      #
# Allen and I. D. Brown [Acta Cryst. (1991), A47, 655-685].                  #
#                                                                            #
# The current version of the core CIF dictionary is obtainable from          #
# ftp://ftp.iucr.org/pub/cif_core.dic.                                       #
#                                                                            #
# Software is freely available for graphical display of the structure(s)     #
# in this CIF. For information consult the CIF software page                 #
# http://www.iucr.org/resources/cif/software.                                #
#                                                                            #
# This file may be used for bona fide research purposes within the           #
# scientific community so long as proper attribution is given to the journal # 
# article from which it was obtained.                                        #
#                                                                            #
##############################################################################
data_I
_audit_creation_method
;
Olex2 1.5
(compiled 2025.07.13 svn.rb7424aed for OlexSys, GUI svn.r7308)
;
_journal_date_recd_electronic     2025-06-22
_journal_date_accepted     2025-09-05
_journal_name_full     'Acta Crystallographica, Section E'
_journal_year     2025
_journal_volume     81
_journal_issue     10
_journal_page_first     0
_journal_page_last     0
_journal_paper_category     GM
_journal_paper_doi     10.1107/S2056989025007960
_journal_coeditor_code     WM5761
_publ_contact_author_name     'Salmon Mukhammadiev'
_publ_contact_author_address
;
Uzbekistan Japan Innovation Center of Youth, University street 2B, Tashkent
100095,
Uzbekistan
;
_publ_contact_author_email     'salmonmuxammadiyev97@gmail.com'
_publ_contact_author_fax     ?
_publ_contact_author_phone     '+998915769749'
_publ_section_title
;\
Crystal structure and Hirshfeld surface analysis of
bis(2-amino-1-methylbenzimidazole-\k<i>N</i>^3^)bis(salicylato-\k^2^<i>O</i>,\
<i>O</i>')copper(II)
;
loop_
    _publ_author_name
    _publ_author_footnote
    _publ_author_address
    'Mukhammadiev, Salmon' .
;
Uzbekistan Japan Innovation Center of Youth, University Street 2B,
Tashkent 100095,
Uzbekistan
;
    'Fayzullayeva, Feruza' .
;
Uzbekistan Japan Innovation Center of Youth, University Street 2B,
Tashkent 100095,
Uzbekistan
;
    'Kadirova, Zukhra' .
;
Uzbekistan Japan Innovation Center of Youth, University Street 2B,
Tashkent 100095,
Uzbekistan
;
    'Tojiboev, Akmaljon' .
;
University of Geological Sciences, Olimlar street, 64, Mirzo Ulug`bek district,
Tashkent,
Uzbekistan
;
    'Ashurov, Jamshid' .
;
Institute of Bioorganic Chemistry, Academy of Sciences of Uzbekistan, 100125,
M.,Ulug`bek Str, 83, Tashkent,
Uzbekistan
;
    'Daminova, Shahlo' .
;
Uzbekistan Japan Innovation Center of Youth, University Street 2B,
Tashkent 100095,
National University of Uzbekistan named after Mirzo Ulugbek,
University Street 4, Tashkent 100174, Uzbekistan
;
_publ_section_synopsis
;
In the title compound, the Cu^II^ cation lies on an inversion center and
exhibits a distorted octahedral coordination geometry, formed by two
2-amino-1-methylbenzimidazole ligands coordinating <i>via</i> their ring
nitrogen atom and two bidentate salicylate anions binding through the
carboxylate oxygen atoms.
;
_chemical_name_systematic
;\
Bis(2-hydroxybenzoato-\k^2^<i>O</i>^1^,<i>O</i>^1'^)bis(1-methyl-1<i>H</i>-\
1,3-benzodiazol-2-amine-\k<i>N</i>^3^)copper(II)
;
_chemical_name_common
;
bis(2-amino-1-methylbenzimidazole-\k<i>N</i>^3^)bis(salicylato-\
\k^2^<i>O</i>,<i>O</i>')copper(II)
;
_chemical_formula_moiety     'C30 H28 Cu N6 O6'
_chemical_formula_sum     'C30 H28 Cu N6 O6'
_chemical_formula_iupac     '[Cu (C7 H5 O3)2 (C8 H9 N3)2]'
_chemical_formula_weight     632.139
_space_group_crystal_system     monoclinic
_space_group_name_H-M_alt     'C 2/c'
_space_group_name_Hall     '-C 2yc'
loop_
    _space_group_symop_id
    _space_group_symop_operation_xyz
    1 x,y,z
    2 -x,y,-z+1/2
    3 -x,-y,-z
    4 x,-y,z-1/2
    5 x+1/2,y+1/2,z
    6 -x+1/2,y+1/2,-z+1/2
    7 -x+1/2,-y+1/2,-z
    8 x+1/2,-y+1/2,z-1/2
_cell_length_a     16.7892(5)
_cell_length_b     9.0355(2)
_cell_length_c     19.2315(6)
_cell_angle_alpha     90
_cell_angle_beta     106.011(3)
_cell_angle_gamma     90
_cell_volume     2804.23(14)
_cell_formula_units_Z     4
_cell_measurement_reflns_used     6926
_cell_measurement_theta_min     4.7670
_cell_measurement_theta_max     71.0320
_cell_measurement_temperature     149.95(10)
_exptl_crystal_description     block
_exptl_crystal_colour     'dark green'
_exptl_crystal_size_max     0.54
_exptl_crystal_size_mid     0.18
_exptl_crystal_size_min     0.06
_exptl_crystal_density_diffrn     1.497
_exptl_crystal_F_000     1308.0
_exptl_absorpt_coefficient_mu     1.577
_exptl_absorpt_correction_type     multi-scan
_exptl_absorpt_process_details
;
(CrysAlisPro; Rigaku OD, 2023)
;
_exptl_absorpt_correction_T_min     0.70948
_exptl_absorpt_correction_T_max     1.00000
_diffrn_ambient_temperature     149.95(10)
_diffrn_source     'micro-focus sealed X-ray tube'
_diffrn_radiation_type     'Cu K\a'
_diffrn_radiation_wavelength     1.54184
_diffrn_radiation_monochromator     mirror
_diffrn_measurement_device_type
                         'XtaLAB Synergy, Single source at home/near, HyPix3000'
_diffrn_measurement_device     'four-circle diffractometer'
_diffrn_measurement_method     '\w scans'
_diffrn_detector     'Hybrid Pixel Array Detector'
_diffrn_detector_area_resol_mean     10.0000
loop_
    _diffrn_refln_index_h
    _diffrn_refln_index_k
    _diffrn_refln_index_l
    0 0 1
    0 0 2
    0 0 -2
    0 0 -2
    0 0 2
    0 0 3
    0 0 -3
    0 0 -3
    0 0 -3
    0 0 3
    0 0 4
    0 0 -4
    0 0 -4
    0 0 4
    0 0 -5
    0 0 -5
    0 0 5
    0 0 -6
    0 0 -6
    0 0 -7
    0 0 -7
    0 0 -7
    0 0 -8
    0 0 -8
    0 0 9
    0 0 -9
    0 0 -9
    0 0 9
    0 0 10
    0 0 -10
    0 0 10
    0 0 11
    0 0 -11
    0 0 11
    0 0 -12
    0 0 12
    0 0 -12
    0 0 -12
    0 0 12
    0 0 -13
    0 0 -13
    0 0 -13
    0 0 13
    0 0 -14
    0 0 -14
    0 0 -14
    0 0 -15
    0 0 -15
    0 0 -15
    0 0 -16
    0 0 -16
    0 0 -17
    0 0 -17
    0 0 -18
    0 0 -18
    0 0 -19
    0 0 -19
    0 0 -20
    0 0 -20
    0 0 -21
    0 0 -21
    0 0 -22
    0 0 -22
    0 2 0
    0 2 0
    0 2 0
    0 -2 0
    0 2 1
    0 2 -1
    0 2 -1
    0 2 1
    0 -2 1
    0 -2 -1
    0 2 -2
    0 2 2
    0 2 -2
    0 -2 -2
    0 -2 -2
    0 -2 -3
    0 2 3
    0 2 -3
    0 2 4
    0 2 4
    0 2 -4
    0 -2 -4
    0 2 5
    0 -2 5
    0 2 5
    0 2 5
    0 -2 -5
    0 2 -5
    0 2 6
    0 -2 6
    0 2 -6
    0 2 6
    0 2 6
    0 -2 6
    0 -2 7
    0 2 -7
    0 2 7
    0 -2 7
    0 -2 8
    0 2 -8
    0 -2 8
    0 2 8
    0 -2 9
    0 2 9
    0 -2 -9
    0 2 -9
    0 2 10
    0 -2 -10
    0 2 -10
    0 2 11
    0 2 11
    0 2 -11
    0 2 12
    0 2 -12
    0 -2 -12
    0 -2 -12
    0 2 12
    0 -2 12
    0 -2 13
    0 2 13
    0 2 -13
    0 -2 -13
    0 2 13
    0 -2 13
    0 -2 -13
    0 -2 14
    0 2 14
    0 2 -14
    0 -2 -14
    0 2 -14
    0 -2 14
    0 -2 -14
    0 -2 15
    0 2 -15
    0 2 15
    0 -2 -15
    0 2 -15
    0 -2 -15
    0 -2 15
    0 2 -15
    0 -2 -16
    0 2 -16
    0 -2 -16
    0 2 -16
    0 2 -17
    0 -2 -17
    0 -2 -17
    0 2 -17
    0 2 -18
    0 -2 -18
    0 -2 -18
    0 2 -18
    0 2 -19
    0 -2 -19
    0 2 -19
    0 -2 -19
    0 2 19
    0 2 -20
    0 -2 -20
    0 2 -20
    0 -2 -20
    0 2 20
    0 -2 -21
    0 2 -21
    0 -2 -21
    0 2 -21
    0 2 21
    0 2 -22
    0 2 -22
    0 -2 -22
    0 2 22
    0 -4 0
    0 -4 1
    0 -4 -1
    0 4 1
    0 4 -1
    0 -4 2
    0 -4 -2
    0 -4 -2
    0 4 -2
    0 4 2
    0 -4 -3
    0 -4 3
    0 -4 -3
    0 4 3
    0 4 -3
    0 -4 4
    0 -4 -4
    0 -4 -4
    0 4 4
    0 4 -4
    0 -4 -5
    0 4 5
    0 -4 -6
    0 4 6
    0 -4 7
    0 -4 -7
    0 4 7
    0 4 -7
    0 -4 8
    0 -4 -8
    0 4 -8
    0 -4 -9
    0 -4 -9
    0 -4 9
    0 4 -9
    0 -4 10
    0 4 -10
    0 4 -10
    0 -4 10
    0 -4 -10
    0 -4 -10
    0 -4 -10
    0 -4 -10
    0 4 -11
    0 -4 -11
    0 4 -11
    0 -4 11
    0 -4 -11
    0 4 11
    0 -4 -11
    0 -4 -11
    0 -4 -11
    0 4 -12
    0 4 -12
    0 -4 -12
    0 -4 -12
    0 -4 12
    0 4 12
    0 -4 -12
    0 -4 -12
    0 -4 -12
    0 4 -13
    0 4 -13
    0 4 13
    0 -4 -13
    0 -4 -13
    0 -4 -13
    0 -4 13
    0 -4 -14
    0 -4 -14
    0 -4 -14
    0 -4 14
    0 -4 -15
    0 -4 -15
    0 -4 -15
    0 -4 15
    0 -4 -16
    0 -4 -16
    0 4 -16
    0 -4 -16
    0 -4 16
    0 -4 -17
    0 4 -17
    0 -4 -17
    0 4 -17
    0 -4 17
    0 4 -18
    0 -4 -18
    0 4 -18
    0 -4 18
    0 4 -19
    0 4 19
    0 4 -19
    0 -4 -19
    0 4 -20
    0 4 -20
    0 -4 -20
    0 4 20
    0 4 -21
    0 4 21
    0 -6 0
    0 -6 0
    0 -6 0
    0 -6 -1
    0 -6 -1
    0 -6 1
    0 -6 1
    0 -6 -1
    0 -6 -1
    0 -6 1
    0 6 -1
    0 -6 -1
    0 -6 -2
    0 -6 2
    0 -6 2
    0 -6 -2
    0 -6 2
    0 -6 -2
    0 -6 -2
    0 -6 2
    0 -6 -2
    0 -6 -3
    0 -6 3
    0 -6 3
    0 -6 -3
    0 -6 3
    0 -6 -3
    0 -6 -3
    0 -6 -3
    0 -6 3
    0 -6 4
    0 -6 4
    0 -6 4
    0 -6 -4
    0 -6 -4
    0 -6 -4
    0 -6 4
    0 -6 -4
    0 -6 -5
    0 -6 -5
    0 -6 5
    0 -6 -5
    0 -6 5
    0 6 -6
    0 -6 -6
    0 -6 -6
    0 -6 6
    0 -6 6
    0 -6 -6
    0 6 -7
    0 -6 -7
    0 -6 7
    0 -6 -7
    0 -6 7
    0 -6 7
    0 -6 -7
    0 6 -8
    0 -6 8
    0 -6 -8
    0 -6 8
    0 -6 -8
    0 -6 -8
    0 6 -9
    0 -6 9
    0 -6 -9
    0 -6 9
    0 -6 -9
    0 -6 9
    0 -6 -9
    0 -6 10
    0 -6 -10
    0 -6 -10
    0 6 -10
    0 -6 -11
    0 -6 -11
    0 -6 11
    0 -6 -12
    0 -6 12
    0 -6 -12
    0 -6 -13
    0 -6 13
    0 -6 -13
    0 -6 -14
    0 -6 -14
    0 -6 14
    0 -6 -15
    0 -6 -15
    0 -6 15
    0 -6 16
    0 -6 -16
    0 -6 -16
    0 6 -16
    0 -6 17
    0 -6 -17
    0 6 -17
    0 -6 18
    0 -6 -18
    0 6 -18
    0 6 -19
    0 6 19
    0 -8 0
    0 8 0
    0 -8 -1
    0 -8 1
    0 8 -1
    0 8 1
    0 -8 2
    0 -8 -2
    0 -8 -2
    0 8 2
    0 -8 3
    0 -8 -3
    0 8 3
    0 -8 4
    0 -8 -4
    0 -8 5
    0 -8 -5
    0 -8 6
    0 -8 -6
    0 -8 7
    0 -8 -7
    0 -8 -8
    0 -8 8
    0 -8 8
    0 -8 -8
    0 -8 -9
    0 -8 9
    0 -8 9
    0 -8 -9
    0 -8 10
    0 -8 -10
    0 -8 -10
    0 -8 11
    0 -8 11
    0 -8 -11
    0 -8 -11
    0 -8 -12
    0 -8 12
    0 -8 -12
    0 -8 -13
    0 -8 13
    0 -8 -13
    0 -8 13
    0 -8 -14
    0 -8 14
    0 8 -15
    0 -8 -15
    0 -10 0
    0 -10 0
    0 -10 -1
    0 -10 1
    0 -10 1
    0 -10 -1
    0 10 1
    0 -10 1
    0 -10 -1
    0 -10 -2
    0 -10 2
    0 -10 2
    0 -10 -2
    0 10 2
    0 -10 -2
    0 -10 2
    0 -10 -3
    0 -10 3
    0 -10 -3
    0 -10 3
    0 -10 3
    0 10 3
    0 -10 -3
    0 -10 3
    0 -10 -4
    0 -10 4
    0 10 4
    0 -10 4
    0 -10 4
    0 -10 -4
    0 -10 4
    0 -10 -4
    0 -10 4
    0 10 5
    0 -10 5
    0 -10 5
    0 -10 6
    0 10 6
    0 -10 -6
    0 -10 6
    0 -10 7
    0 10 7
    0 -10 -7
    0 -10 7
    0 -10 8
    0 -10 8
    0 10 8
    0 -10 -8
    0 -10 9
    0 -10 9
    0 10 9
    0 -10 9
    0 -10 -9
    1 1 -22
    1 -1 -22
    1 1 -22
    -1 1 22
    1 -1 -21
    1 1 -21
    1 -1 -21
    1 1 -21
    -1 1 21
    -1 1 20
    1 -1 -20
    1 1 -20
    1 -1 -20
    1 1 -20
    -1 1 19
    1 1 -19
    1 -1 -19
    1 -1 -19
    1 1 -19
    1 -1 -18
    1 1 -18
    1 -1 -18
    1 1 -18
    1 -1 -17
    1 1 -17
    1 -1 -17
    1 1 -17
    1 1 -16
    1 -1 -16
    1 1 -16
    1 -1 -16
    1 1 -16
    -1 1 16
    1 1 -15
    1 1 -15
    1 -1 -15
    1 -1 -15
    1 1 -15
    -1 1 15
    1 1 -14
    1 -1 -14
    1 -1 -14
    1 1 -14
    -1 1 14
    1 -1 -14
    -1 1 14
    1 1 -13
    1 -1 -13
    -1 1 13
    1 -1 -13
    1 1 -13
    1 -1 -13
    -1 -1 13
    -1 1 13
    -1 1 12
    1 1 -12
    1 1 -12
    1 -1 -12
    -1 1 12
    -1 1 11
    1 1 -11
    1 -1 -11
    1 1 -11
    -1 1 11
    -1 1 10
    -1 -1 10
    1 1 -10
    1 1 -10
    -1 1 10
    -1 -1 9
    -1 1 9
    1 -1 -9
    1 1 -9
    1 -1 -9
    1 1 -9
    -1 1 9
    -1 -1 8
    -1 1 8
    1 1 -8
    1 -1 -8
    1 1 -8
    1 -1 -8
    -1 -1 7
    -1 -1 7
    -1 1 7
    -1 -1 7
    -1 -1 7
    -1 1 7
    1 1 -7
    1 1 -7
    1 -1 -7
    -1 -1 6
    -1 1 6
    -1 -1 6
    -1 -1 6
    -1 -1 6
    -1 1 6
    -1 -1 6
    1 -1 -6
    1 1 -6
    -1 1 6
    -1 1 5
    -1 -1 5
    -1 -1 5
    -1 -1 5
    -1 1 5
    -1 -1 5
    1 -1 -5
    1 1 -5
    -1 1 5
    -1 1 4
    1 1 -4
    1 1 -4
    -1 -1 4
    -1 -1 4
    -1 1 4
    -1 -1 4
    -1 -1 4
    -1 1 4
    -1 -1 4
    1 -1 -4
    1 1 -3
    -1 1 3
    -1 -1 3
    -1 -1 3
    -1 -1 3
    -1 -1 3
    -1 -1 3
    -1 1 3
    -1 1 3
    -1 -1 3
    1 -1 -3
    -1 -1 2
    -1 -1 2
    1 1 -2
    -1 1 2
    1 -1 -2
    -1 1 1
    1 1 -1
    -1 1 1
    1 1 -1
    -1 -1 1
    -1 -1 1
    1 -1 -1
    -1 -1 1
    -1 -1 0
    -1 -1 0
    -1 -1 0
    1 -1 0
    -1 1 0
    -1 1 0
    1 1 0
    -1 1 0
    -1 -1 0
    -1 1 -1
    -1 1 -1
    1 1 1
    -1 -1 -1
    -1 -1 -1
    -1 -1 -1
    1 1 1
    -1 -1 -1
    -1 1 -2
    1 1 2
    -1 1 -2
    -1 1 -2
    -1 -1 -2
    -1 -1 -2
    -1 -1 -2
    1 1 2
    -1 -1 -2
    -1 1 -3
    1 1 3
    -1 1 -3
    -1 -1 -3
    1 -1 3
    1 1 3
    -1 -1 -3
    -1 1 -4
    -1 1 -4
    1 -1 4
    1 1 4
    1 -1 4
    1 1 4
    -1 -1 -4
    1 -1 5
    -1 -1 -5
    -1 1 -5
    -1 1 -5
    1 -1 5
    1 1 5
    1 -1 6
    -1 1 -6
    -1 -1 -6
    -1 -1 -6
    -1 1 -6
    1 -1 6
    1 1 6
    1 -1 7
    1 1 7
    1 -1 7
    -1 1 -7
    -1 -1 -7
    -1 1 -7
    -1 -1 -7
    1 -1 8
    -1 1 -8
    -1 -1 -8
    -1 -1 -8
    1 -1 9
    1 1 9
    -1 -1 -9
    -1 1 -9
    -1 -1 -9
    1 1 10
    -1 1 -10
    -1 -1 -10
    -1 -1 -10
    1 1 11
    -1 1 -11
    -1 1 -12
    1 -1 12
    1 1 12
    1 1 12
    1 -1 12
    -1 -1 -12
    -1 1 -12
    1 -1 12
    -1 -1 -12
    -1 1 -13
    1 -1 13
    1 1 13
    1 1 13
    -1 1 -13
    -1 -1 -13
    1 -1 13
    -1 -1 -13
    -1 1 -13
    -1 1 -14
    1 -1 14
    1 1 14
    -1 -1 -14
    1 1 14
    -1 1 -14
    -1 1 -14
    -1 -1 -14
    1 -1 14
    1 -1 15
    -1 -1 -15
    1 1 15
    -1 -1 -15
    -1 1 -15
    -1 1 -15
    -1 1 -15
    -1 1 -16
    -1 -1 -16
    -1 -1 -16
    -1 1 -16
    -1 -1 -17
    -1 1 -17
    -1 1 -17
    -1 -1 -17
    -1 1 -18
    -1 -1 -18
    -1 -1 -18
    -1 1 -18
    -1 1 -19
    -1 -1 -19
    -1 1 -19
    -1 -1 -19
    1 1 19
    -1 1 -20
    -1 -1 -20
    -1 -1 -20
    -1 1 -20
    1 1 20
    -1 1 -21
    -1 -1 -21
    -1 1 -21
    -1 -1 -21
    -1 -1 -22
    -1 -1 -22
    -1 1 -22
    -1 1 -22
    1 3 -22
    -1 3 22
    1 3 -21
    1 -3 -21
    1 3 -21
    -1 3 21
    1 3 -20
    1 -3 -20
    1 3 -20
    -1 3 20
    1 -3 -19
    1 3 -19
    1 3 -19
    -1 3 19
    1 3 -18
    1 -3 -18
    1 -3 -18
    1 3 -18
    1 -3 -18
    1 -3 -17
    1 3 -17
    1 -3 -17
    1 3 -17
    1 -3 -17
    1 -3 -16
    1 -3 -16
    1 -3 -16
    1 3 -16
    1 3 -15
    1 3 -15
    1 3 -15
    1 -3 -15
    1 -3 -15
    1 -3 -15
    -1 -3 14
    -1 3 14
    1 3 -14
    1 3 -14
    1 -3 -14
    1 -3 -14
    1 -3 -14
    -1 -3 13
    -1 3 13
    1 3 -13
    1 3 -13
    1 -3 -13
    1 -3 -13
    1 -3 -13
    -1 -3 12
    1 3 -12
    -1 3 12
    1 -3 -12
    1 -3 -12
    1 -3 -12
    1 3 -11
    1 -3 -11
    -1 -3 11
    -1 3 11
    1 -3 -11
    1 -3 -11
    1 -3 -11
    1 3 -10
    -1 -3 10
    -1 3 10
    1 3 -9
    -1 -3 9
    1 3 -8
    -1 3 8
    -1 -3 8
    1 3 -7
    -1 3 7
    -1 -3 7
    -1 3 7
    -1 3 6
    1 3 -6
    -1 -3 6
    -1 3 6
    1 3 -5
    -1 3 5
    -1 -3 5
    1 3 -4
    -1 3 4
    1 -3 -4
    -1 -3 4
    -1 3 3
    1 3 -3
    1 -3 -3
    -1 -3 3
    -1 -3 3
    -1 3 2
    1 3 -2
    1 -3 -2
    -1 -3 2
    -1 3 1
    -1 3 1
    1 3 -1
    1 -3 -1
    -1 -3 1
    -1 -3 1
    -1 3 0
    -1 3 0
    -1 3 0
    -1 -3 0
    1 -3 0
    -1 -3 0
    -1 -3 -1
    -1 -3 -1
    -1 3 -1
    1 3 1
    -1 3 -1
    -1 3 -1
    -1 -3 -1
    -1 -3 -2
    -1 -3 -2
    -1 -3 -2
    -1 3 -2
    1 3 2
    -1 3 -2
    -1 -3 -2
    -1 -3 -3
    -1 -3 -3
    -1 -3 -3
    -1 3 -3
    -1 3 -3
    1 3 3
    -1 -3 -3
    -1 -3 -4
    -1 -3 -4
    -1 3 -4
    1 3 4
    -1 3 -4
    -1 3 -5
    -1 3 -5
    1 3 5
    1 3 6
    1 -3 6
    -1 3 -6
    1 3 6
    -1 3 -6
    1 -3 7
    1 3 7
    1 -3 7
    -1 3 -7
    -1 3 -7
    1 -3 8
    -1 3 -8
    -1 3 -8
    1 3 9
    -1 -3 -9
    -1 3 -9
    -1 3 -9
    1 3 10
    -1 -3 -10
    -1 -3 -10
    -1 3 -10
    -1 3 -10
    -1 -3 -10
    1 -3 11
    -1 -3 -11
    -1 -3 -11
    1 3 11
    1 -3 11
    -1 -3 -11
    -1 3 -11
    -1 -3 -11
    -1 3 -11
    1 -3 12
    -1 3 -12
    -1 -3 -12
    -1 3 -12
    -1 -3 -12
    -1 -3 -12
    1 -3 12
    1 -3 13
    1 3 13
    -1 3 -13
    -1 3 -13
    -1 -3 -13
    -1 -3 -13
    1 -3 13
    1 -3 14
    1 3 14
    -1 -3 -14
    -1 -3 -14
    -1 3 -14
    -1 3 -14
    1 -3 14
    1 -3 15
    -1 3 -15
    1 -3 15
    -1 -3 -15
    -1 -3 -15
    -1 3 -15
    1 -3 16
    -1 -3 -16
    1 -3 16
    -1 3 -16
    -1 3 -16
    -1 -3 -16
    1 -3 17
    -1 -3 -17
    -1 3 -17
    -1 -3 -17
    -1 3 -17
    1 -3 18
    -1 3 -18
    -1 -3 -18
    -1 3 -18
    -1 -3 -18
    -1 3 -19
    -1 -3 -19
    -1 3 -19
    -1 -3 -19
    1 -3 19
    -1 3 -20
    -1 -3 -20
    1 3 20
    -1 3 -20
    -1 -3 -21
    -1 3 -21
    1 3 21
    1 5 -20
    -1 5 20
    1 5 -19
    -1 5 19
    1 -5 -19
    -1 5 18
    -1 -5 18
    1 -5 -18
    1 5 -18
    1 5 -18
    -1 -5 17
    1 -5 -17
    1 5 -17
    -1 -5 16
    1 -5 -16
    1 5 -16
    1 -5 -15
    -1 -5 15
    1 -5 -14
    1 -5 -14
    -1 -5 14
    1 -5 -13
    -1 -5 13
    1 -5 -13
    1 -5 -12
    1 5 -12
    -1 -5 12
    1 -5 -12
    1 -5 -12
    -1 -5 12
    1 -5 -12
    1 5 -11
    -1 -5 11
    1 -5 -11
    1 -5 -11
    -1 -5 11
    1 -5 -11
    1 5 -10
    -1 -5 10
    1 -5 -10
    1 -5 -10
    -1 -5 10
    1 -5 -10
    1 5 -9
    -1 -5 9
    1 -5 -9
    -1 -5 9
    1 -5 -9
    -1 -5 9
    1 -5 -9
    1 5 -8
    1 -5 -8
    -1 -5 8
    -1 -5 8
    -1 -5 8
    1 -5 -8
    1 -5 -8
    1 5 -7
    -1 5 7
    1 -5 -7
    -1 -5 7
    1 -5 -7
    1 -5 -7
    -1 -5 7
    -1 5 6
    1 5 -6
    1 -5 -6
    -1 5 6
    -1 5 5
    1 5 -5
    -1 -5 5
    1 -5 -5
    1 -5 -5
    -1 -5 5
    -1 5 4
    1 -5 -4
    -1 -5 4
    1 -5 -4
    -1 -5 4
    -1 5 3
    1 -5 -3
    -1 -5 3
    1 -5 -3
    -1 -5 3
    -1 5 2
    -1 -5 2
    1 -5 -2
    -1 -5 2
    -1 5 1
    -1 -5 1
    1 -5 -1
    -1 -5 1
    -1 -5 0
    -1 -5 0
    1 -5 0
    -1 -5 0
    -1 5 -1
    -1 -5 -1
    -1 -5 -1
    -1 -5 -1
    -1 -5 -2
    -1 -5 -2
    -1 -5 -2
    -1 5 -3
    -1 -5 -3
    -1 -5 -3
    1 -5 3
    -1 -5 -3
    -1 5 -4
    -1 -5 -4
    -1 -5 -4
    1 -5 4
    -1 -5 -4
    -1 -5 -5
    -1 5 -5
    -1 -5 -6
    -1 -5 -6
    -1 5 -6
    1 -5 7
    -1 -5 -7
    1 -5 7
    -1 -5 -7
    -1 -5 -7
    -1 -5 -7
    -1 5 -7
    1 -5 8
    -1 -5 -8
    -1 -5 -8
    1 -5 8
    -1 -5 -8
    -1 -5 -8
    -1 5 -8
    -1 -5 -9
    1 -5 9
    -1 -5 -9
    -1 -5 -9
    -1 -5 -9
    -1 5 -9
    -1 -5 -10
    1 -5 10
    -1 -5 -10
    -1 -5 -10
    -1 -5 -10
    -1 5 -10
    -1 -5 -10
    -1 -5 -11
    1 -5 11
    -1 -5 -11
    -1 -5 -11
    -1 -5 -11
    -1 5 -11
    -1 -5 -11
    1 -5 12
    -1 -5 -12
    -1 -5 -12
    -1 -5 -12
    -1 5 -12
    -1 -5 -12
    -1 -5 -13
    -1 -5 -13
    1 -5 13
    -1 -5 -13
    -1 -5 -14
    -1 -5 -14
    1 -5 14
    -1 -5 -14
    -1 -5 -15
    -1 -5 -15
    1 -5 15
    -1 5 -16
    -1 -5 -16
    -1 -5 -16
    1 -5 16
    -1 5 -17
    -1 -5 -17
    1 -5 17
    -1 5 -18
    -1 -5 -18
    1 -5 18
    -1 -5 -19
    -1 5 -19
    1 5 19
    1 -5 19
    1 7 -17
    -1 7 17
    1 -7 -17
    -1 -7 17
    -1 -7 16
    -1 7 16
    1 7 -16
    1 -7 -16
    -1 -7 16
    -1 -7 15
    -1 -7 15
    1 -7 -15
    1 -7 -15
    -1 7 15
    1 -7 -14
    -1 -7 14
    1 -7 -14
    -1 7 14
    1 -7 -13
    -1 -7 13
    1 -7 -13
    -1 7 13
    1 -7 -12
    -1 -7 12
    1 -7 -12
    -1 7 12
    1 -7 -11
    -1 -7 11
    1 -7 -11
    -1 7 11
    1 -7 -10
    -1 -7 10
    1 -7 -10
    -1 7 10
    1 -7 -9
    -1 -7 9
    -1 -7 9
    1 -7 -9
    -1 7 9
    1 -7 -8
    -1 -7 8
    -1 -7 8
    1 -7 -8
    1 -7 -7
    -1 -7 7
    -1 -7 7
    -1 -7 7
    1 -7 -7
    -1 -7 7
    -1 -7 6
    -1 -7 6
    -1 -7 6
    1 -7 -6
    -1 -7 6
    1 -7 -6
    -1 7 5
    -1 -7 5
    -1 -7 5
    1 -7 -5
    1 -7 -5
    -1 -7 4
    -1 -7 4
    1 -7 -4
    -1 -7 4
    -1 -7 4
    1 -7 -4
    1 -7 -4
    1 -7 -4
    1 -7 -3
    -1 -7 3
    -1 -7 3
    -1 -7 3
    1 -7 -3
    -1 -7 3
    1 -7 -3
    -1 -7 2
    1 -7 -2
    1 -7 -2
    -1 -7 2
    1 -7 -2
    -1 -7 2
    -1 -7 1
    1 -7 -1
    -1 -7 1
    1 -7 -1
    1 -7 -1
    -1 -7 1
    -1 7 1
    -1 -7 1
    -1 -7 0
    1 -7 0
    -1 -7 0
    1 -7 0
    -1 -7 0
    1 -7 0
    -1 7 0
    -1 -7 0
    -1 -7 -1
    1 -7 1
    1 -7 1
    -1 -7 -1
    -1 -7 -1
    1 -7 1
    -1 7 -1
    -1 -7 -1
    1 -7 2
    -1 -7 -2
    -1 -7 -2
    -1 -7 -2
    1 -7 2
    1 -7 2
    -1 -7 -2
    -1 7 -2
    -1 -7 -2
    -1 -7 -3
    -1 -7 -3
    1 -7 3
    1 -7 3
    -1 -7 -3
    -1 7 -3
    -1 -7 -3
    -1 -7 -3
    1 -7 3
    1 -7 3
    -1 -7 -4
    -1 -7 -4
    1 -7 4
    1 -7 4
    -1 -7 -5
    -1 -7 -5
    1 -7 5
    1 -7 5
    -1 -7 -6
    1 -7 6
    -1 -7 -6
    1 -7 6
    -1 -7 -6
    1 -7 6
    -1 -7 -7
    1 -7 7
    1 -7 7
    -1 -7 -7
    -1 -7 -8
    1 -7 8
    -1 -7 -8
    1 -7 8
    -1 -7 -9
    -1 -7 -9
    1 -7 9
    1 -7 9
    -1 -7 -10
    1 -7 10
    -1 -7 -10
    1 -7 10
    -1 -7 -11
    -1 -7 -11
    1 -7 11
    1 -7 11
    -1 -7 -12
    -1 -7 -12
    1 -7 12
    -1 -7 -13
    1 -7 13
    -1 -7 -13
    -1 -7 -14
    1 -7 14
    1 -7 15
    -1 -7 -15
    1 7 15
    -1 7 -15
    1 -7 16
    -1 -7 -16
    -1 7 -16
    -1 7 -17
    1 7 17
    1 -7 17
    1 -9 -13
    -1 -9 13
    -1 -9 13
    -1 9 12
    1 -9 -12
    -1 -9 12
    -1 -9 11
    1 -9 -11
    -1 9 11
    1 -9 -11
    -1 -9 11
    -1 -9 10
    -1 9 10
    1 -9 -10
    1 -9 -10
    -1 -9 10
    -1 -9 9
    -1 9 9
    1 -9 -9
    -1 -9 9
    -1 -9 8
    -1 -9 8
    1 -9 -8
    -1 9 8
    -1 -9 7
    1 -9 -7
    -1 9 7
    -1 -9 6
    -1 9 6
    1 -9 -6
    -1 -9 5
    -1 -9 5
    -1 9 5
    -1 -9 5
    -1 9 4
    -1 -9 4
    -1 -9 4
    -1 9 3
    -1 -9 3
    -1 -9 3
    -1 9 2
    -1 -9 2
    -1 -9 2
    -1 9 1
    -1 -9 1
    1 -9 -1
    -1 -9 1
    -1 9 0
    -1 -9 0
    1 -9 0
    -1 -9 -1
    1 -9 1
    -1 9 -1
    1 9 1
    -1 -9 -1
    -1 -9 -2
    1 -9 2
    1 9 2
    -1 9 -2
    -1 -9 -2
    -1 -9 -3
    1 -9 3
    1 9 3
    -1 -9 -3
    -1 -9 -4
    -1 -9 -4
    1 9 4
    -1 -9 -4
    1 -9 4
    1 9 5
    -1 -9 -5
    1 -9 5
    1 9 6
    -1 -9 -6
    1 -9 6
    1 9 7
    -1 -9 -7
    1 -9 7
    1 9 8
    -1 -9 -8
    1 -9 8
    1 9 9
    -1 -9 -9
    1 -9 9
    1 -9 10
    1 9 10
    -1 -9 -10
    1 -9 10
    1 9 11
    -1 -9 -11
    1 -9 11
    -1 -9 -12
    1 9 12
    1 -9 12
    -1 -11 2
    1 -11 -2
    -1 -11 2
    -1 -11 2
    -1 -11 1
    1 -11 -1
    1 -11 -1
    -1 -11 1
    -1 -11 1
    1 -11 -1
    1 -11 0
    -1 -11 0
    1 -11 0
    -1 -11 0
    -1 -11 0
    1 -11 0
    1 -11 1
    -1 -11 -1
    -1 -11 -1
    1 -11 1
    1 -11 1
    -1 -11 -1
    -1 -11 -2
    2 0 -23
    2 0 -22
    2 0 -21
    2 0 -20
    -2 0 20
    2 0 -19
    -2 0 19
    2 0 -18
    2 0 -18
    -2 0 18
    2 0 -17
    2 0 -17
    -2 0 17
    2 0 -16
    2 0 -16
    2 0 -16
    2 0 -15
    2 0 -15
    2 0 -15
    -2 0 14
    2 0 -14
    2 0 -14
    -2 0 13
    2 0 -13
    2 0 -13
    2 0 -12
    2 0 -12
    -2 0 12
    2 0 -11
    -2 0 11
    -2 0 10
    2 0 -10
    -2 0 10
    2 0 -9
    2 0 -9
    -2 0 9
    -2 0 8
    2 0 -8
    2 0 -8
    -2 0 8
    -2 0 7
    -2 0 7
    2 0 -7
    -2 0 7
    -2 0 6
    -2 0 6
    2 0 -6
    -2 0 6
    -2 0 5
    -2 0 5
    -2 0 5
    2 0 -5
    -2 0 4
    -2 0 4
    -2 0 4
    -2 0 4
    -2 0 4
    2 0 -4
    -2 0 3
    -2 0 3
    -2 0 3
    -2 0 3
    -2 0 3
    -2 0 3
    -2 0 2
    -2 0 2
    -2 0 2
    -2 0 2
    -2 0 2
    -2 0 2
    -2 0 1
    -2 0 1
    -2 0 1
    -2 0 1
    -2 0 1
    -2 0 1
    -2 0 1
    -2 0 0
    -2 0 0
    -2 0 0
    -2 0 0
    -2 0 0
    -2 0 -1
    -2 0 -1
    -2 0 -1
    -2 0 -1
    -2 0 -1
    2 0 2
    -2 0 -2
    -2 0 -2
    -2 0 -2
    -2 0 -2
    2 0 3
    -2 0 -3
    -2 0 -3
    -2 0 -3
    2 0 4
    -2 0 -4
    -2 0 -4
    2 0 5
    -2 0 -5
    -2 0 -5
    2 0 6
    -2 0 -6
    -2 0 -6
    2 0 7
    -2 0 -7
    -2 0 -7
    -2 0 -8
    -2 0 -8
    -2 0 -9
    -2 0 -9
    -2 0 -10
    2 0 11
    -2 0 -11
    -2 0 -12
    -2 0 -12
    2 0 12
    -2 0 -12
    2 0 12
    2 0 12
    -2 0 -13
    2 0 13
    -2 0 -13
    -2 0 -13
    2 0 13
    2 0 14
    -2 0 -14
    -2 0 -14
    2 0 14
    2 0 15
    -2 0 -15
    -2 0 -15
    2 0 15
    -2 0 -16
    -2 0 -16
    -2 0 -17
    -2 0 -17
    -2 0 -18
    -2 0 -18
    -2 0 -19
    -2 0 -19
    -2 0 -20
    -2 0 -20
    -2 0 -21
    -2 0 -21
    2 -2 -22
    2 2 -22
    -2 2 22
    2 2 -21
    2 -2 -21
    -2 2 21
    2 2 -20
    2 -2 -20
    2 2 -20
    -2 2 20
    2 2 -19
    2 -2 -19
    2 -2 -19
    2 2 -19
    -2 2 19
    2 2 -18
    2 2 -18
    2 -2 -18
    2 -2 -18
    -2 2 18
    2 2 -17
    2 -2 -17
    2 -2 -17
    2 2 -17
    2 2 -16
    2 2 -16
    2 -2 -16
    2 2 -15
    2 2 -15
    2 -2 -15
    2 -2 -15
    -2 2 15
    -2 2 14
    2 2 -14
    2 -2 -14
    2 2 -14
    -2 2 13
    2 2 -13
    2 -2 -13
    2 2 -12
    -2 2 12
    2 2 -11
    2 2 -11
    2 -2 -11
    -2 2 11
    2 2 -10
    2 -2 -10
    2 2 -10
    -2 2 10
    2 -2 -9
    2 2 -9
    2 2 -9
    -2 -2 9
    -2 2 9
    2 -2 -8
    -2 2 8
    2 2 -8
    2 2 -8
    -2 -2 8
    -2 2 8
    -2 -2 8
    -2 2 8
    2 -2 -7
    2 2 -7
    -2 2 7
    2 2 -7
    -2 -2 7
    -2 2 7
    -2 -2 7
    -2 2 7
    2 2 -6
    2 2 -6
    -2 2 6
    -2 -2 6
    -2 2 6
    -2 2 6
    -2 -2 6
    -2 2 5
    2 2 -5
    2 2 -5
    -2 -2 5
    -2 -2 5
    -2 2 5
    -2 2 5
    -2 -2 5
    2 2 -4
    -2 2 4
    2 2 -4
    -2 -2 4
    -2 2 4
    -2 2 4
    2 2 -3
    -2 2 3
    2 2 -3
    2 -2 -3
    -2 -2 3
    -2 -2 3
    -2 2 3
    -2 2 2
    -2 2 2
    -2 -2 2
    2 -2 -2
    -2 2 2
    -2 -2 2
    -2 -2 1
    -2 -2 1
    2 -2 -1
    -2 -2 1
    -2 -2 1
    -2 2 1
    -2 2 1
    -2 -2 1
    -2 -2 0
    -2 -2 0
    2 -2 0
    -2 -2 0
    -2 -2 0
    -2 2 0
    -2 2 0
    -2 2 0
    -2 -2 0
    -2 2 -1
    -2 2 -1
    2 2 1
    -2 -2 -1
    -2 -2 -1
    -2 -2 -1
    -2 -2 -1
    2 2 1
    -2 -2 -1
    2 2 2
    -2 2 -2
    -2 -2 -2
    -2 -2 -2
    2 2 2
    -2 -2 -2
    -2 -2 -3
    -2 -2 -3
    2 2 3
    -2 2 -3
    -2 2 -3
    2 2 3
    -2 -2 -4
    2 2 4
    -2 2 -4
    -2 2 -4
    2 -2 5
    2 2 5
    -2 -2 -5
    -2 2 -5
    -2 2 -5
    2 -2 6
    2 2 6
    -2 -2 -6
    -2 2 -6
    -2 2 -6
    -2 -2 -6
    2 -2 7
    2 2 7
    -2 -2 -7
    -2 2 -7
    -2 2 -7
    2 2 8
    2 -2 8
    -2 -2 -8
    -2 2 -8
    2 2 9
    2 -2 9
    -2 2 -9
    -2 -2 -9
    -2 2 -9
    2 -2 10
    2 2 10
    -2 -2 -10
    -2 2 -10
    -2 2 -10
    -2 2 -11
    -2 -2 -11
    -2 -2 -11
    2 -2 11
    2 2 11
    -2 -2 -11
    2 -2 11
    2 -2 11
    -2 -2 -12
    -2 2 -12
    2 -2 12
    -2 -2 -12
    -2 -2 -12
    2 2 12
    -2 2 -12
    2 -2 12
    -2 2 -13
    2 -2 13
    2 2 13
    -2 2 -13
    -2 -2 -13
    2 2 13
    -2 -2 -13
    -2 2 -13
    2 -2 13
    -2 2 -14
    2 2 14
    -2 2 -14
    2 2 14
    -2 -2 -14
    -2 2 -14
    2 -2 14
    -2 -2 -14
    2 -2 14
    -2 2 -15
    -2 2 -15
    -2 -2 -15
    -2 -2 -15
    2 -2 15
    2 -2 15
    -2 -2 -16
    -2 2 -16
    -2 -2 -16
    -2 2 -16
    2 -2 16
    -2 -2 -17
    -2 2 -17
    -2 2 -17
    -2 -2 -17
    2 -2 17
    -2 2 -18
    -2 2 -18
    -2 -2 -18
    -2 -2 -18
    2 -2 18
    -2 2 -19
    -2 -2 -19
    -2 -2 -19
    -2 2 -19
    2 -2 19
    -2 -2 -20
    -2 2 -20
    -2 2 -20
    -2 -2 -20
    2 2 20
    -2 -2 -21
    -2 2 -21
    2 2 21
    2 4 -21
    -2 4 21
    2 4 -21
    2 4 -20
    2 4 -20
    -2 4 20
    2 -4 -20
    2 4 -19
    -2 4 19
    2 4 -19
    2 -4 -19
    2 -4 -18
    -2 4 18
    2 4 -18
    2 4 -18
    2 -4 -17
    2 4 -17
    2 -4 -16
    2 4 -16
    -2 -4 15
    2 -4 -15
    2 4 -14
    2 -4 -14
    -2 4 14
    -2 -4 14
    2 -4 -14
    2 4 -13
    2 -4 -13
    -2 4 13
    -2 -4 13
    2 -4 -13
    2 4 -12
    2 -4 -12
    -2 -4 12
    -2 4 12
    -2 -4 12
    2 -4 -12
    2 -4 -12
    2 4 -11
    2 -4 -11
    -2 -4 11
    -2 4 11
    2 -4 -11
    -2 -4 11
    2 -4 -11
    2 4 -10
    2 -4 -10
    -2 -4 10
    -2 -4 10
    2 -4 -10
    2 -4 -10
    -2 4 9
    2 -4 -9
    -2 -4 9
    -2 -4 9
    2 4 -8
    -2 4 8
    2 -4 -8
    -2 -4 8
    -2 -4 8
    -2 4 8
    -2 4 7
    2 4 -7
    -2 -4 7
    2 -4 -7
    -2 -4 7
    -2 4 7
    2 4 -6
    -2 4 6
    2 -4 -6
    -2 4 6
    2 4 -5
    -2 4 5
    -2 -4 5
    2 -4 -5
    -2 -4 5
    2 4 -4
    -2 4 4
    2 -4 -4
    -2 -4 4
    -2 -4 4
    -2 4 3
    -2 -4 3
    2 -4 -3
    -2 -4 3
    -2 4 2
    2 -4 -2
    -2 -4 2
    -2 -4 2
    2 -4 -1
    -2 -4 1
    -2 -4 1
    -2 -4 1
    -2 4 0
    -2 4 0
    2 -4 0
    -2 -4 0
    -2 -4 0
    -2 -4 0
    -2 4 -1
    -2 4 -1
    -2 -4 -1
    -2 -4 -1
    -2 -4 -1
    -2 -4 -2
    -2 -4 -2
    -2 -4 -2
    -2 4 -2
    -2 4 -2
    -2 -4 -2
    -2 -4 -3
    -2 -4 -3
    -2 -4 -3
    -2 4 -3
    -2 4 -3
    -2 -4 -4
    -2 -4 -4
    -2 -4 -4
    -2 4 -4
    -2 4 -4
    -2 -4 -5
    -2 4 -5
    -2 -4 -6
    2 -4 6
    -2 4 -6
    -2 -4 -7
    -2 4 -7
    -2 -4 -8
    -2 -4 -8
    -2 -4 -8
    -2 4 -8
    -2 4 -8
    -2 -4 -9
    2 -4 9
    2 -4 9
    -2 -4 -9
    -2 -4 -9
    2 -4 9
    -2 -4 -9
    -2 -4 -9
    -2 4 -9
    -2 4 -9
    2 -4 10
    2 -4 10
    -2 -4 -10
    -2 -4 -10
    -2 -4 -10
    -2 -4 -10
    2 -4 10
    -2 -4 -10
    -2 4 -10
    -2 4 -10
    2 -4 11
    -2 -4 -11
    -2 -4 -11
    -2 -4 -11
    2 -4 11
    -2 -4 -11
    -2 4 -11
    -2 -4 -11
    -2 4 -11
    -2 -4 -12
    2 -4 12
    -2 -4 -12
    -2 -4 -12
    2 -4 12
    -2 -4 -12
    -2 4 -12
    -2 4 -12
    2 -4 13
    -2 -4 -13
    -2 -4 -13
    2 -4 13
    -2 -4 -13
    -2 4 -13
    -2 -4 -14
    -2 -4 -14
    2 -4 14
    2 -4 14
    -2 4 -15
    -2 -4 -15
    -2 -4 -15
    2 -4 15
    2 -4 15
    -2 -4 -16
    -2 4 -16
    2 -4 16
    2 -4 16
    -2 -4 -17
    -2 4 -17
    2 -4 17
    -2 -4 -18
    -2 4 -18
    2 -4 18
    -2 4 -19
    -2 -4 -19
    2 -4 19
    -2 -4 -20
    -2 4 -20
    2 4 20
    2 -4 20
    2 6 -19
    -2 6 19
    2 -6 -19
    2 6 -19
    2 6 -18
    -2 6 18
    2 6 -18
    2 -6 -18
    -2 -6 17
    2 6 -17
    -2 -6 17
    2 -6 -17
    2 -6 -16
    -2 -6 16
    2 -6 -16
    -2 -6 15
    2 -6 -15
    -2 -6 15
    2 -6 -15
    2 -6 -14
    -2 -6 14
    2 -6 -14
    2 -6 -13
    -2 -6 13
    2 -6 -13
    2 -6 -12
    -2 -6 12
    2 -6 -12
    -2 -6 11
    2 -6 -11
    2 -6 -11
    2 6 -10
    2 -6 -10
    -2 -6 10
    2 -6 -10
    -2 -6 10
    2 -6 -10
    -2 -6 10
    2 -6 -9
    -2 -6 9
    2 -6 -9
    -2 -6 9
    2 -6 -9
    -2 -6 9
    2 -6 -8
    -2 -6 8
    -2 -6 8
    2 -6 -8
    2 -6 -8
    -2 -6 8
    -2 -6 7
    -2 -6 7
    2 -6 -7
    -2 6 7
    -2 -6 7
    2 -6 -7
    -2 -6 7
    2 -6 -7
    2 -6 -6
    -2 6 6
    -2 -6 6
    2 -6 -6
    -2 -6 6
    -2 6 6
    -2 -6 6
    -2 6 6
    2 -6 -6
    -2 -6 5
    2 -6 -5
    -2 -6 5
    -2 -6 5
    -2 -6 5
    2 -6 -5
    -2 6 5
    -2 6 4
    -2 -6 4
    -2 -6 4
    -2 -6 4
    -2 -6 4
    2 -6 -4
    -2 -6 4
    2 -6 -4
    -2 -6 4
    -2 6 3
    -2 -6 3
    -2 -6 3
    -2 -6 3
    2 -6 -3
    2 -6 -3
    -2 -6 3
    -2 -6 3
    -2 6 2
    -2 -6 2
    -2 -6 2
    2 -6 -2
    -2 -6 2
    -2 -6 2
    -2 -6 2
    2 -6 -2
    -2 -6 1
    -2 6 1
    2 -6 -1
    -2 -6 1
    2 -6 -1
    -2 -6 1
    -2 6 1
    -2 -6 1
    -2 -6 0
    -2 -6 0
    -2 6 0
    -2 -6 0
    2 -6 0
    -2 -6 0
    2 -6 0
    -2 6 0
    -2 -6 0
    -2 -6 -1
    -2 -6 -1
    -2 -6 -1
    2 -6 1
    -2 -6 -1
    2 -6 1
    -2 6 -1
    -2 -6 -1
    -2 -6 -2
    -2 -6 -2
    2 -6 2
    -2 -6 -2
    -2 -6 -2
    2 -6 2
    -2 -6 -2
    -2 6 -2
    -2 -6 -2
    -2 -6 -3
    -2 -6 -3
    -2 6 -3
    2 -6 3
    -2 -6 -3
    -2 -6 -3
    2 -6 3
    -2 6 -3
    -2 -6 -3
    -2 -6 -3
    -2 -6 -4
    -2 -6 -4
    -2 6 -4
    -2 -6 -4
    -2 6 -4
    -2 -6 -5
    -2 -6 -5
    2 -6 5
    -2 -6 -5
    -2 -6 -5
    -2 6 -5
    -2 -6 -6
    2 -6 6
    -2 -6 -6
    -2 -6 -6
    -2 -6 -6
    -2 6 -6
    -2 -6 -7
    -2 -6 -7
    2 -6 7
    -2 -6 -7
    -2 -6 -7
    -2 6 -7
    -2 -6 -8
    2 -6 8
    -2 -6 -8
    -2 -6 -8
    -2 -6 -8
    -2 6 -8
    -2 -6 -9
    -2 -6 -9
    -2 6 -9
    -2 -6 -9
    -2 -6 -9
    -2 -6 -9
    2 -6 10
    -2 -6 -10
    -2 -6 -10
    -2 -6 -10
    2 -6 11
    -2 -6 -11
    -2 -6 -11
    -2 -6 -11
    2 -6 12
    -2 -6 -12
    -2 -6 -12
    -2 -6 -12
    -2 -6 -13
    2 -6 13
    -2 -6 -13
    -2 -6 -13
    2 -6 14
    -2 -6 -14
    -2 -6 -14
    2 -6 15
    -2 -6 -15
    -2 -6 -15
    -2 6 -15
    -2 6 -16
    -2 -6 -16
    2 -6 16
    -2 6 -17
    -2 -6 -17
    2 -6 17
    -2 6 -18
    -2 -6 -18
    2 -6 18
    2 8 -16
    -2 8 16
    2 -8 -16
    -2 -8 16
    2 -8 -15
    -2 8 15
    2 -8 -15
    -2 -8 15
    2 -8 -14
    -2 8 14
    2 -8 -14
    -2 -8 14
    -2 -8 14
    2 -8 -13
    -2 8 13
    2 -8 -13
    -2 -8 13
    2 -8 -12
    -2 -8 12
    -2 8 12
    2 -8 -12
    2 -8 -11
    -2 8 11
    -2 8 11
    2 -8 -11
    -2 -8 11
    2 -8 -10
    -2 8 10
    2 -8 -10
    -2 -8 10
    2 -8 -9
    -2 -8 9
    2 -8 -9
    2 -8 -8
    -2 -8 8
    2 -8 -8
    -2 8 8
    -2 -8 7
    2 -8 -7
    -2 8 7
    -2 8 6
    -2 -8 6
    -2 8 5
    -2 -8 5
    -2 -8 5
    -2 8 4
    -2 -8 4
    -2 -8 4
    -2 -8 3
    -2 8 3
    -2 -8 3
    -2 -8 3
    -2 -8 2
    -2 -8 2
    -2 8 2
    2 -8 -1
    -2 -8 1
    -2 -8 1
    -2 8 1
    2 -8 0
    -2 -8 0
    -2 8 0
    -2 -8 0
    2 -8 1
    -2 8 -1
    2 8 1
    -2 -8 -1
    -2 -8 -1
    2 -8 2
    -2 8 -2
    -2 -8 -2
    -2 -8 -2
    2 -8 3
    -2 8 -3
    -2 -8 -3
    -2 -8 -3
    2 -8 4
    -2 -8 -4
    -2 8 -4
    -2 -8 -5
    2 -8 5
    -2 -8 -6
    2 -8 6
    -2 -8 -7
    2 -8 7
    2 -8 7
    -2 -8 -8
    2 -8 8
    2 -8 8
    -2 -8 -8
    -2 -8 -9
    2 -8 9
    -2 -8 -9
    2 -8 9
    -2 -8 -10
    2 -8 10
    -2 -8 -10
    2 -8 10
    -2 -8 -11
    2 -8 11
    2 -8 11
    -2 -8 -12
    2 -8 12
    2 -8 12
    -2 -8 -13
    2 -8 13
    -2 -8 -14
    -2 8 -14
    -2 -10 10
    -2 -10 9
    -2 -10 9
    -2 10 9
    -2 -10 8
    -2 10 8
    -2 -10 7
    -2 -10 7
    -2 10 7
    -2 10 6
    -2 -10 6
    -2 -10 5
    -2 -10 5
    -2 10 5
    -2 -10 5
    -2 -10 5
    2 -10 -4
    -2 -10 4
    -2 -10 4
    -2 10 4
    -2 -10 4
    -2 -10 4
    -2 -10 3
    2 -10 -3
    -2 -10 3
    -2 10 3
    -2 -10 3
    -2 -10 3
    2 -10 -2
    -2 -10 2
    -2 -10 2
    -2 10 2
    -2 -10 2
    2 -10 -1
    -2 -10 1
    -2 -10 1
    -2 10 1
    -2 -10 1
    -2 -10 0
    2 -10 0
    -2 -10 0
    -2 10 0
    -2 -10 0
    2 -10 1
    -2 -10 -1
    -2 -10 -1
    -2 10 -1
    -2 -10 -1
    -2 -10 -2
    2 -10 2
    -2 -10 -2
    -2 -10 -2
    2 -10 2
    -2 10 -2
    -2 -10 -2
    -2 -10 -3
    -2 -10 -3
    2 -10 3
    2 -10 3
    -2 -10 -3
    2 10 3
    -2 -10 -3
    2 -10 4
    2 -10 4
    -2 -10 -4
    2 10 4
    2 -10 5
    -2 -10 -5
    2 10 5
    2 -10 6
    2 10 6
    -2 -10 -6
    2 -10 7
    2 -10 7
    2 10 7
    -2 -10 -7
    2 -10 8
    2 10 8
    -2 -10 -8
    2 -10 8
    3 -1 -23
    -3 1 23
    3 1 -23
    -3 1 22
    3 1 -22
    3 -1 -22
    3 1 -21
    3 -1 -21
    -3 1 21
    -3 1 20
    3 -1 -20
    3 1 -20
    -3 1 19
    3 1 -19
    3 -1 -19
    3 -1 -19
    -3 1 18
    3 -1 -18
    3 1 -18
    3 -1 -17
    3 1 -17
    -3 1 17
    3 1 -16
    3 -1 -16
    3 1 -16
    3 -1 -16
    -3 1 16
    3 -1 -15
    -3 1 15
    3 1 -15
    3 -1 -15
    3 1 -15
    -3 1 14
    3 1 -14
    3 1 -14
    3 -1 -14
    3 -1 -14
    -3 1 13
    -3 -1 13
    3 1 -13
    3 1 -13
    3 -1 -13
    3 -1 -12
    3 1 -12
    3 1 -12
    -3 1 12
    -3 -1 12
    -3 1 11
    -3 -1 11
    3 1 -11
    3 -1 -11
    3 -1 -11
    3 1 -11
    -3 1 11
    -3 -1 10
    -3 1 10
    -3 1 10
    -3 -1 10
    3 -1 -10
    3 1 -10
    -3 1 10
    -3 1 9
    -3 -1 9
    -3 1 9
    -3 -1 9
    3 -1 -9
    3 1 -9
    -3 1 9
    -3 1 8
    -3 1 8
    -3 -1 8
    -3 -1 8
    -3 1 8
    3 -1 -8
    3 1 -8
    3 1 -8
    -3 -1 7
    -3 1 7
    -3 1 7
    -3 -1 7
    -3 -1 7
    -3 -1 7
    -3 1 7
    3 1 -7
    3 1 -7
    3 -1 -7
    -3 1 6
    -3 -1 6
    -3 1 6
    -3 -1 6
    -3 -1 6
    3 1 -6
    -3 1 6
    3 1 -6
    -3 -1 5
    -3 -1 5
    -3 -1 5
    -3 1 5
    -3 1 5
    -3 -1 5
    -3 -1 5
    -3 1 5
    -3 1 5
    3 1 -5
    3 1 -5
    -3 1 4
    3 1 -4
    -3 -1 4
    -3 -1 4
    -3 -1 4
    -3 -1 4
    -3 1 4
    -3 1 4
    -3 1 4
    -3 -1 4
    3 1 -3
    -3 1 3
    -3 -1 3
    -3 -1 3
    -3 1 3
    -3 1 3
    -3 -1 3
    -3 1 3
    -3 -1 3
    -3 -1 2
    -3 -1 2
    -3 1 2
    -3 -1 2
    -3 1 2
    -3 -1 2
    3 -1 -2
    -3 1 2
    -3 1 2
    -3 -1 2
    -3 -1 2
    -3 1 1
    -3 -1 1
    -3 1 1
    -3 -1 1
    3 -1 -1
    -3 -1 1
    -3 -1 1
    -3 1 1
    -3 1 1
    -3 -1 1
    -3 -1 1
    -3 -1 0
    -3 1 0
    -3 -1 0
    -3 -1 0
    -3 -1 0
    -3 1 0
    -3 -1 0
    -3 1 0
    -3 -1 0
    -3 -1 0
    -3 -1 -1
    -3 -1 -1
    -3 -1 -1
    -3 1 -1
    -3 -1 -1
    3 1 1
    -3 -1 -1
    -3 1 -1
    -3 -1 -2
    -3 -1 -2
    -3 -1 -2
    -3 1 -2
    -3 -1 -2
    3 1 2
    -3 -1 -2
    -3 -1 -2
    -3 1 -2
    -3 1 -2
    -3 -1 -3
    -3 -1 -3
    -3 1 -3
    -3 1 -3
    -3 -1 -3
    -3 1 -3
    -3 -1 -3
    -3 1 -3
    -3 1 -3
    -3 -1 -3
    -3 -1 -4
    -3 -1 -4
    -3 1 -4
    -3 1 -4
    -3 -1 -4
    -3 1 -4
    3 -1 5
    -3 -1 -5
    -3 1 -5
    -3 1 -5
    -3 -1 -5
    -3 1 -5
    3 -1 6
    -3 -1 -6
    -3 1 -6
    -3 -1 -6
    -3 1 -6
    -3 1 -6
    3 -1 7
    -3 -1 -7
    -3 1 -7
    -3 1 -7
    -3 -1 -7
    3 1 8
    3 -1 8
    -3 -1 -8
    -3 -1 -8
    -3 1 -8
    -3 1 -8
    3 1 9
    3 -1 9
    -3 -1 -9
    -3 1 -9
    -3 1 -9
    3 -1 10
    3 1 10
    -3 1 -10
    -3 -1 -10
    -3 1 -11
    -3 -1 -11
    -3 -1 -11
    3 1 11
    -3 -1 -11
    -3 1 -11
    3 -1 11
    3 -1 11
    -3 1 -12
    -3 -1 -12
    -3 1 -12
    3 1 12
    -3 -1 -12
    3 -1 12
    -3 1 -12
    3 -1 12
    -3 1 -13
    -3 -1 -13
    3 -1 13
    -3 -1 -13
    3 1 13
    -3 1 -13
    -3 1 -13
    3 -1 13
    3 1 13
    3 -1 13
    -3 1 -14
    3 -1 14
    3 1 14
    3 -1 14
    -3 -1 -14
    -3 1 -14
    -3 -1 -14
    3 1 14
    3 -1 14
    -3 1 -14
    3 1 15
    3 -1 15
    -3 -1 -15
    -3 1 -15
    -3 -1 -15
    -3 1 -15
    3 1 16
    3 -1 16
    -3 -1 -16
    -3 1 -16
    -3 1 -16
    -3 -1 -16
    3 1 17
    3 -1 17
    -3 1 -17
    -3 1 -17
    -3 -1 -17
    -3 -1 -17
    3 -1 18
    -3 1 -18
    -3 -1 -18
    -3 -1 -18
    -3 1 -18
    3 -1 19
    -3 -1 -19
    -3 1 -19
    -3 1 -19
    -3 -1 -19
    -3 -1 -20
    -3 -1 -20
    -3 1 -20
    -3 1 -20
    -3 -1 -21
    -3 -1 -21
    -3 3 22
    3 3 -22
    3 3 -21
    -3 3 21
    3 -3 -21
    -3 3 20
    3 3 -20
    3 -3 -20
    3 3 -19
    -3 3 19
    3 -3 -19
    3 -3 -18
    3 3 -18
    -3 3 18
    3 3 -18
    3 -3 -17
    3 3 -17
    -3 -3 16
    3 3 -16
    -3 3 15
    -3 -3 15
    3 3 -15
    3 -3 -15
    -3 3 14
    -3 -3 14
    3 3 -14
    3 -3 -14
    -3 3 13
    -3 -3 13
    3 3 -13
    3 -3 -13
    -3 3 12
    -3 -3 12
    3 3 -12
    3 -3 -12
    3 3 -11
    -3 -3 11
    -3 3 11
    3 -3 -11
    -3 -3 11
    -3 3 10
    3 3 -10
    -3 -3 10
    -3 3 10
    -3 3 10
    -3 3 9
    -3 -3 9
    -3 3 9
    -3 -3 9
    -3 3 9
    -3 3 8
    -3 -3 8
    -3 3 8
    -3 -3 8
    -3 3 8
    -3 3 7
    -3 -3 7
    -3 -3 7
    -3 3 7
    -3 3 7
    -3 3 6
    3 -3 -6
    -3 -3 6
    -3 -3 6
    -3 3 6
    -3 3 5
    3 -3 -5
    -3 -3 5
    -3 -3 5
    -3 3 5
    -3 3 4
    3 -3 -4
    -3 -3 4
    -3 -3 4
    -3 3 3
    -3 -3 3
    3 -3 -3
    -3 -3 3
    -3 3 2
    -3 3 2
    -3 -3 2
    3 -3 -2
    -3 -3 2
    -3 -3 2
    -3 -3 1
    -3 -3 1
    -3 -3 1
    3 -3 -1
    -3 3 1
    -3 3 1
    -3 -3 1
    -3 -3 0
    -3 -3 0
    -3 -3 0
    -3 -3 0
    -3 3 0
    -3 3 0
    -3 3 0
    -3 -3 -1
    -3 -3 -1
    -3 -3 -1
    -3 3 -1
    -3 3 -1
    -3 3 -1
    -3 -3 -2
    -3 -3 -2
    -3 -3 -2
    -3 3 -2
    -3 3 -2
    -3 3 -2
    -3 -3 -3
    -3 -3 -3
    -3 -3 -3
    3 3 4
    -3 3 -4
    3 3 5
    -3 -3 -5
    -3 3 -5
    3 3 6
    -3 3 -6
    -3 3 -6
    -3 -3 -6
    3 3 7
    3 -3 7
    -3 -3 -7
    -3 3 -7
    -3 3 -7
    3 -3 8
    3 3 8
    -3 3 -8
    -3 3 -8
    -3 -3 -8
    -3 -3 -9
    3 -3 9
    3 3 9
    -3 -3 -9
    3 -3 9
    -3 -3 -9
    -3 3 -9
    -3 3 -9
    3 -3 10
    3 -3 10
    3 -3 10
    3 3 10
    -3 -3 -10
    3 -3 10
    -3 -3 -10
    -3 3 -10
    -3 -3 -10
    -3 3 -10
    3 -3 11
    3 -3 11
    -3 -3 -11
    3 3 11
    -3 -3 -11
    3 -3 11
    -3 -3 -11
    -3 3 -11
    3 -3 12
    3 3 12
    -3 -3 -12
    3 -3 12
    -3 -3 -12
    -3 -3 -12
    -3 3 -12
    3 -3 13
    -3 -3 -13
    -3 3 -13
    3 3 13
    -3 -3 -13
    3 -3 13
    -3 -3 -13
    -3 3 -13
    -3 3 -14
    -3 -3 -14
    -3 -3 -14
    3 -3 14
    3 -3 14
    -3 3 -15
    -3 -3 -15
    -3 -3 -15
    3 -3 15
    3 -3 15
    -3 3 -16
    -3 -3 -16
    -3 -3 -16
    3 -3 16
    3 -3 16
    -3 -3 -17
    -3 3 -17
    -3 -3 -17
    3 -3 17
    -3 3 -18
    -3 -3 -18
    -3 -3 -18
    3 -3 18
    -3 -3 -19
    -3 3 -19
    3 -3 19
    -3 3 -20
    -3 -3 -20
    3 3 20
    3 -3 20
    -3 5 20
    3 -5 -20
    3 5 -20
    3 5 -19
    3 5 -19
    3 -5 -19
    3 5 -18
    3 -5 -18
    -3 -5 18
    3 5 -17
    -3 -5 17
    3 -5 -17
    -3 -5 16
    3 -5 -16
    -3 -5 15
    3 -5 -15
    3 -5 -15
    3 -5 -14
    3 -5 -14
    -3 -5 14
    3 -5 -13
    3 -5 -13
    -3 -5 13
    3 5 -12
    -3 -5 12
    3 -5 -12
    3 -5 -12
    -3 -5 12
    3 5 -11
    3 -5 -11
    -3 -5 11
    -3 -5 11
    3 -5 -11
    3 5 -10
    -3 5 10
    3 -5 -10
    -3 -5 10
    -3 -5 10
    -3 -5 10
    3 -5 -10
    -3 5 9
    3 5 -9
    3 -5 -9
    -3 -5 9
    -3 -5 9
    -3 5 9
    3 -5 -9
    -3 -5 9
    3 -5 -9
    -3 5 8
    3 -5 -8
    -3 -5 8
    -3 -5 8
    -3 5 8
    -3 -5 8
    3 -5 -8
    3 -5 -8
    -3 5 7
    -3 -5 7
    -3 -5 7
    -3 5 7
    3 -5 -7
    -3 -5 7
    3 -5 -7
    -3 5 6
    -3 -5 6
    3 -5 -6
    -3 5 6
    -3 -5 5
    3 -5 -5
    -3 -5 5
    -3 5 5
    -3 5 5
    -3 -5 4
    -3 -5 4
    3 -5 -4
    -3 5 4
    -3 -5 3
    3 -5 -3
    -3 -5 3
    -3 5 3
    -3 -5 2
    -3 -5 2
    -3 -5 2
    3 -5 -2
    -3 5 2
    -3 -5 1
    -3 -5 1
    -3 -5 1
    -3 -5 1
    -3 5 1
    -3 -5 0
    -3 -5 0
    -3 -5 0
    -3 -5 -1
    -3 -5 -1
    -3 5 -1
    -3 -5 -2
    -3 -5 -2
    -3 5 -2
    -3 -5 -3
    -3 -5 -3
    -3 5 -3
    -3 5 -3
    -3 -5 -4
    -3 5 -4
    -3 5 -4
    -3 -5 -5
    3 -5 5
    -3 -5 -5
    -3 5 -5
    -3 -5 -5
    -3 5 -5
    -3 5 -5
    -3 -5 -6
    3 -5 6
    3 -5 6
    -3 -5 -6
    -3 5 -6
    -3 -5 -6
    -3 -5 -6
    -3 5 -6
    -3 5 -6
    -3 -5 -7
    3 -5 7
    3 -5 7
    -3 -5 -7
    -3 -5 -7
    -3 -5 -7
    -3 -5 -7
    -3 5 -7
    -3 5 -7
    -3 -5 -8
    -3 -5 -8
    3 -5 8
    3 -5 8
    -3 -5 -8
    -3 -5 -8
    -3 5 -8
    -3 5 -8
    -3 -5 -8
    -3 -5 -9
    3 -5 9
    -3 -5 -9
    3 -5 9
    -3 -5 -9
    3 -5 9
    -3 -5 -9
    -3 -5 -9
    -3 5 -9
    -3 -5 -10
    3 -5 10
    -3 -5 -10
    3 -5 10
    -3 -5 -10
    3 -5 10
    -3 -5 -10
    -3 5 -10
    -3 -5 -10
    3 -5 11
    3 -5 11
    -3 -5 -11
    -3 -5 -11
    3 -5 11
    -3 5 -11
    -3 -5 -12
    3 -5 12
    3 -5 12
    -3 -5 -12
    3 -5 12
    -3 -5 -13
    3 -5 13
    -3 -5 -13
    3 -5 13
    -3 5 -14
    -3 -5 -14
    3 -5 14
    3 -5 14
    -3 5 -15
    -3 -5 -15
    3 -5 15
    -3 5 -16
    -3 -5 -16
    3 -5 16
    -3 5 -17
    -3 -5 -17
    3 -5 17
    -3 5 -18
    -3 -5 -18
    3 -5 18
    3 -5 19
    -3 7 18
    3 -7 -18
    -3 -7 17
    3 7 -17
    -3 7 17
    3 -7 -17
    3 -7 -17
    -3 -7 16
    -3 7 16
    3 -7 -16
    3 -7 -16
    -3 -7 15
    -3 7 15
    3 -7 -15
    -3 -7 15
    3 -7 -15
    -3 -7 14
    3 -7 -14
    -3 -7 14
    3 -7 -14
    -3 -7 13
    3 -7 -13
    -3 -7 13
    3 -7 -13
    -3 7 13
    -3 -7 12
    3 -7 -12
    3 -7 -12
    -3 7 12
    -3 -7 11
    3 -7 -11
    3 -7 -11
    -3 7 11
    3 -7 -10
    3 -7 -10
    -3 7 10
    3 -7 -9
    -3 -7 9
    3 -7 -9
    -3 7 9
    -3 -7 8
    3 -7 -8
    -3 7 8
    3 -7 -8
    -3 7 7
    3 -7 -7
    -3 -7 7
    -3 -7 7
    -3 7 7
    -3 -7 6
    -3 7 6
    -3 -7 6
    -3 -7 6
    -3 7 6
    -3 -7 5
    -3 -7 5
    -3 -7 5
    -3 7 5
    -3 7 5
    -3 -7 5
    3 -7 -4
    -3 -7 4
    -3 7 4
    -3 -7 4
    3 -7 -4
    -3 -7 4
    -3 7 4
    -3 -7 4
    -3 7 4
    -3 -7 4
    -3 -7 3
    -3 7 3
    -3 -7 3
    3 -7 -3
    -3 7 3
    -3 -7 3
    -3 -7 2
    -3 7 2
    -3 -7 2
    3 -7 -2
    -3 7 2
    -3 -7 2
    -3 -7 1
    -3 7 1
    -3 -7 1
    3 -7 -1
    -3 7 1
    -3 -7 1
    -3 -7 0
    -3 7 0
    3 -7 0
    3 -7 0
    -3 7 0
    -3 -7 0
    -3 -7 -1
    -3 7 -1
    3 -7 1
    3 -7 1
    -3 7 -1
    -3 -7 -1
    -3 -7 -2
    3 -7 2
    -3 -7 -2
    -3 7 -2
    3 -7 2
    -3 -7 -2
    3 -7 2
    -3 7 -2
    -3 -7 -2
    -3 -7 -3
    3 -7 3
    -3 -7 -3
    3 -7 3
    -3 -7 -3
    -3 7 -3
    -3 -7 -3
    3 -7 3
    -3 -7 -4
    -3 7 -4
    -3 -7 -4
    -3 -7 -4
    3 -7 4
    -3 -7 -5
    -3 -7 -5
    -3 7 -5
    -3 -7 -5
    3 -7 5
    -3 -7 -6
    -3 -7 -6
    3 -7 6
    -3 -7 -6
    -3 -7 -7
    -3 -7 -7
    3 -7 7
    -3 -7 -7
    -3 -7 -8
    -3 -7 -8
    3 -7 8
    -3 -7 -8
    3 -7 8
    -3 -7 -9
    -3 -7 -9
    3 -7 9
    -3 -7 -9
    3 -7 9
    -3 -7 -10
    -3 -7 -10
    -3 -7 -10
    3 -7 10
    3 -7 10
    -3 -7 -11
    -3 -7 -11
    3 -7 11
    3 -7 11
    -3 -7 -12
    -3 -7 -12
    3 -7 12
    3 -7 12
    -3 -7 -13
    -3 -7 -13
    3 -7 13
    3 -7 13
    3 -7 14
    -3 7 -14
    -3 -7 -14
    3 -7 15
    -3 -7 -15
    -3 7 -15
    -3 -7 -15
    3 -7 16
    -3 7 -16
    -3 -7 -16
    -3 -7 -16
    3 -9 -13
    3 -9 -13
    -3 -9 13
    -3 -9 13
    3 -9 -12
    3 -9 -12
    -3 -9 12
    -3 -9 11
    -3 -9 11
    3 -9 -11
    -3 -9 10
    -3 9 10
    -3 -9 10
    3 -9 -10
    -3 9 9
    -3 -9 9
    -3 -9 9
    -3 -9 8
    -3 -9 8
    -3 9 8
    -3 -9 7
    -3 -9 7
    -3 9 7
    -3 -9 6
    -3 9 6
    -3 -9 6
    -3 -9 5
    -3 -9 5
    -3 -9 5
    -3 9 5
    -3 -9 5
    -3 -9 5
    -3 -9 4
    -3 -9 4
    -3 -9 4
    -3 9 4
    -3 -9 4
    -3 -9 4
    -3 -9 3
    -3 -9 3
    -3 9 3
    -3 -9 3
    -3 -9 3
    -3 -9 2
    -3 -9 2
    -3 9 2
    -3 -9 2
    -3 -9 1
    -3 -9 1
    -3 -9 1
    -3 9 1
    -3 -9 1
    -3 -9 0
    -3 -9 0
    3 -9 0
    -3 -9 0
    -3 9 0
    -3 -9 0
    -3 -9 -1
    -3 -9 -1
    3 -9 1
    -3 -9 -1
    -3 9 -1
    -3 -9 -1
    -3 -9 -2
    -3 -9 -2
    -3 -9 -2
    3 -9 2
    -3 9 -2
    -3 -9 -2
    -3 -9 -3
    -3 -9 -3
    3 -9 3
    -3 9 -3
    3 9 3
    -3 -9 -3
    -3 -9 -3
    -3 9 -4
    3 9 4
    -3 -9 -4
    3 -9 4
    3 9 5
    -3 -9 -5
    -3 -9 -6
    3 -9 6
    -3 -9 -7
    3 -9 7
    -3 -9 -8
    3 -9 8
    -3 -9 -9
    3 -9 9
    3 9 10
    -3 -9 -10
    3 -9 10
    -3 -9 -11
    3 -9 11
    -3 -9 -11
    3 9 11
    -3 -11 1
    -4 0 23
    4 0 -23
    -4 0 22
    4 0 -22
    -4 0 21
    4 0 -21
    4 0 -20
    -4 0 20
    4 0 -19
    -4 0 19
    4 0 -18
    -4 0 18
    4 0 -17
    -4 0 17
    -4 0 16
    4 0 -16
    4 0 -16
    4 0 -15
    4 0 -15
    -4 0 15
    -4 0 15
    4 0 -15
    -4 0 14
    -4 0 14
    -4 0 14
    4 0 -14
    4 0 -14
    -4 0 13
    -4 0 13
    4 0 -13
    -4 0 13
    -4 0 12
    4 0 -12
    -4 0 11
    -4 0 11
    4 0 -11
    4 0 -11
    -4 0 10
    4 0 -10
    4 0 -10
    -4 0 9
    4 0 -9
    -4 0 8
    -4 0 8
    4 0 -8
    -4 0 7
    -4 0 7
    4 0 -7
    -4 0 6
    -4 0 6
    -4 0 6
    -4 0 5
    -4 0 5
    -4 0 5
    -4 0 5
    -4 0 4
    -4 0 4
    -4 0 4
    -4 0 4
    -4 0 3
    -4 0 3
    -4 0 3
    -4 0 3
    -4 0 2
    -4 0 2
    -4 0 2
    -4 0 2
    -4 0 2
    -4 0 2
    -4 0 1
    -4 0 1
    -4 0 1
    -4 0 1
    -4 0 1
    -4 0 1
    -4 0 1
    -4 0 1
    -4 0 0
    -4 0 0
    -4 0 0
    -4 0 0
    -4 0 0
    -4 0 0
    -4 0 0
    -4 0 -1
    -4 0 -1
    4 0 2
    -4 0 -2
    -4 0 -2
    4 0 3
    -4 0 -3
    -4 0 -3
    -4 0 -3
    4 0 4
    -4 0 -4
    -4 0 -4
    4 0 5
    -4 0 -5
    -4 0 -5
    4 0 6
    -4 0 -6
    -4 0 -6
    4 0 7
    -4 0 -7
    -4 0 -7
    4 0 8
    -4 0 -8
    -4 0 -8
    -4 0 -9
    -4 0 -9
    -4 0 -10
    4 0 10
    -4 0 -10
    4 0 11
    -4 0 -11
    4 0 11
    -4 0 -11
    -4 0 -12
    4 0 12
    -4 0 -12
    4 0 12
    -4 0 -13
    4 0 13
    -4 0 -13
    4 0 13
    -4 0 -14
    -4 0 -14
    4 0 14
    -4 0 -15
    -4 0 -15
    4 0 15
    -4 0 -16
    -4 0 -16
    4 0 16
    -4 0 -17
    -4 0 -17
    4 0 17
    -4 0 -18
    -4 0 -18
    -4 0 -19
    -4 0 -19
    4 0 19
    -4 0 -20
    -4 2 23
    4 2 -23
    -4 2 22
    4 2 -22
    4 -2 -22
    -4 2 21
    4 2 -21
    4 -2 -21
    4 2 -20
    -4 2 20
    4 -2 -20
    -4 2 19
    4 2 -19
    4 -2 -19
    4 -2 -18
    4 2 -18
    -4 2 17
    4 -2 -17
    -4 -2 17
    -4 -2 16
    -4 2 16
    4 2 -16
    -4 2 15
    -4 -2 15
    4 2 -15
    -4 2 14
    -4 -2 14
    4 2 -14
    4 2 -14
    -4 2 13
    -4 -2 13
    -4 -2 13
    4 2 -13
    4 -2 -13
    4 2 -13
    -4 2 12
    -4 -2 12
    -4 -2 12
    4 -2 -12
    4 2 -12
    4 2 -12
    4 -2 -11
    4 2 -11
    4 2 -11
    -4 2 11
    -4 2 11
    4 -2 -10
    -4 2 10
    -4 2 10
    4 -2 -9
    -4 2 9
    4 2 -9
    -4 -2 9
    -4 2 9
    -4 2 9
    -4 -2 9
    -4 2 8
    4 2 -8
    -4 -2 8
    -4 -2 8
    -4 2 8
    -4 -2 8
    -4 2 8
    -4 2 7
    4 2 -7
    -4 -2 7
    -4 -2 7
    -4 -2 7
    -4 2 7
    -4 2 7
    -4 2 6
    4 2 -6
    4 2 -6
    -4 -2 6
    -4 -2 6
    -4 2 6
    -4 -2 6
    -4 -2 6
    -4 2 6
    -4 2 5
    4 2 -5
    -4 -2 5
    -4 2 5
    -4 -2 5
    -4 2 5
    -4 2 5
    -4 -2 5
    4 2 -4
    -4 2 4
    -4 -2 4
    -4 -2 4
    -4 -2 4
    -4 2 4
    -4 2 4
    -4 2 4
    -4 2 3
    -4 2 3
    4 2 -3
    -4 -2 3
    -4 2 3
    -4 2 3
    -4 2 2
    -4 2 2
    -4 -2 2
    -4 2 2
    -4 2 2
    -4 2 2
    -4 -2 2
    -4 -2 1
    -4 2 1
    -4 -2 1
    -4 2 1
    -4 2 1
    -4 -2 1
    -4 2 0
    -4 -2 0
    -4 2 0
    -4 -2 0
    -4 2 0
    -4 -2 0
    -4 2 -1
    -4 -2 -1
    -4 -2 -1
    -4 -2 -1
    -4 -2 -1
    -4 -2 -1
    -4 2 -1
    -4 2 -1
    -4 2 -1
    -4 -2 -2
    -4 2 -2
    -4 -2 -2
    -4 -2 -2
    -4 2 -2
    -4 -2 -3
    -4 2 -3
    -4 -2 -3
    4 2 3
    -4 -2 -3
    -4 -2 -3
    -4 2 -3
    4 2 4
    -4 -2 -4
    -4 2 -4
    -4 -2 -4
    4 2 5
    -4 -2 -5
    -4 2 -5
    -4 -2 -5
    -4 2 -5
    4 -2 6
    4 2 6
    -4 -2 -6
    -4 2 -6
    -4 -2 -6
    -4 2 -6
    4 -2 7
    4 2 7
    -4 -2 -7
    -4 2 -7
    -4 -2 -7
    -4 2 -7
    4 -2 8
    4 2 8
    -4 -2 -8
    -4 2 -8
    4 -2 9
    4 2 9
    -4 -2 -9
    -4 2 -9
    -4 -2 -10
    -4 2 -10
    -4 -2 -10
    4 2 10
    4 -2 10
    -4 -2 -10
    4 -2 10
    4 -2 10
    -4 -2 -11
    -4 2 -11
    4 -2 11
    -4 -2 -11
    4 2 11
    -4 2 -11
    -4 -2 -11
    4 -2 11
    4 -2 11
    -4 -2 -12
    -4 2 -12
    -4 -2 -12
    4 2 12
    -4 2 -12
    -4 -2 -12
    4 -2 12
    4 -2 12
    -4 -2 -13
    -4 2 -13
    4 -2 13
    4 -2 13
    -4 -2 -13
    -4 2 -13
    4 2 13
    -4 -2 -13
    4 -2 14
    4 -2 14
    -4 -2 -14
    -4 2 -14
    -4 -2 -14
    4 2 15
    4 -2 15
    4 -2 15
    -4 -2 -15
    -4 2 -15
    -4 -2 -15
    4 2 16
    4 -2 16
    -4 -2 -16
    -4 2 -16
    -4 -2 -16
    -4 2 -17
    -4 -2 -17
    -4 -2 -17
    4 -2 17
    4 2 17
    -4 -2 -18
    -4 2 -18
    -4 -2 -18
    4 -2 18
    -4 -2 -19
    -4 -2 -19
    -4 2 -19
    4 -2 19
    -4 -2 -20
    -4 2 -20
    4 -2 20
    4 4 -21
    4 -4 -21
    -4 4 21
    4 -4 -20
    4 4 -20
    -4 4 20
    4 4 -19
    4 -4 -19
    -4 4 19
    -4 -4 19
    -4 4 18
    4 -4 -18
    -4 -4 18
    -4 -4 17
    4 -4 -17
    -4 4 17
    -4 -4 16
    4 -4 -16
    -4 -4 15
    4 -4 -15
    -4 -4 14
    -4 -4 14
    4 4 -14
    4 -4 -14
    4 -4 -13
    -4 -4 13
    4 -4 -12
    -4 -4 12
    -4 -4 12
    4 -4 -12
    4 -4 -11
    -4 4 11
    -4 -4 11
    -4 -4 11
    4 -4 -11
    -4 4 10
    -4 -4 10
    -4 4 10
    -4 -4 10
    4 -4 -10
    -4 -4 10
    -4 4 9
    -4 -4 9
    -4 -4 9
    4 -4 -9
    -4 4 9
    -4 4 8
    -4 -4 8
    -4 4 8
    -4 -4 8
    -4 4 7
    -4 -4 7
    -4 4 7
    -4 -4 7
    -4 4 6
    -4 -4 6
    -4 -4 6
    -4 -4 6
    -4 4 6
    -4 4 5
    -4 -4 5
    -4 4 5
    -4 4 5
    -4 -4 5
    -4 4 4
    -4 4 4
    -4 -4 4
    -4 -4 4
    -4 4 3
    -4 -4 3
    -4 -4 3
    -4 4 2
    -4 4 2
    -4 -4 2
    4 -4 -2
    -4 -4 2
    -4 -4 2
    -4 4 1
    -4 4 1
    -4 -4 1
    -4 -4 1
    -4 -4 1
    -4 -4 0
    -4 -4 0
    -4 -4 0
    -4 4 0
    -4 4 0
    -4 -4 -1
    -4 -4 -1
    -4 -4 -1
    -4 4 -1
    -4 4 -1
    -4 -4 -2
    -4 -4 -2
    -4 4 -2
    -4 4 -2
    -4 4 -2
    -4 -4 -2
    -4 4 -3
    -4 -4 -3
    -4 -4 -3
    -4 -4 -3
    -4 4 -3
    -4 4 -3
    -4 4 -3
    -4 -4 -4
    -4 -4 -4
    -4 4 -4
    -4 4 -4
    -4 4 -4
    -4 -4 -5
    -4 -4 -5
    -4 4 -5
    -4 4 -5
    -4 4 -5
    -4 -4 -6
    -4 -4 -6
    -4 4 -6
    4 -4 7
    4 -4 7
    -4 -4 -7
    -4 -4 -7
    4 -4 7
    -4 -4 -7
    -4 4 -7
    -4 -4 -7
    -4 -4 -7
    -4 4 -7
    4 -4 8
    4 -4 8
    -4 -4 -8
    4 -4 8
    -4 -4 -8
    -4 -4 -8
    -4 4 -8
    -4 -4 -8
    -4 4 -8
    -4 -4 -8
    -4 -4 -9
    4 -4 9
    4 -4 9
    -4 -4 -9
    4 -4 9
    -4 -4 -9
    -4 -4 -9
    4 -4 9
    -4 -4 -9
    -4 4 -9
    -4 -4 -10
    4 -4 10
    4 -4 10
    -4 -4 -10
    -4 -4 -10
    -4 -4 -10
    4 -4 10
    -4 -4 -10
    -4 4 -10
    -4 -4 -11
    4 -4 11
    4 -4 11
    -4 -4 -11
    -4 -4 -11
    -4 -4 -11
    4 -4 11
    -4 -4 -11
    4 -4 12
    4 -4 12
    4 -4 12
    -4 -4 -12
    -4 -4 -12
    4 -4 13
    4 -4 13
    4 -4 13
    -4 4 -13
    -4 -4 -13
    -4 -4 -13
    4 -4 14
    4 -4 14
    -4 4 -14
    -4 -4 -14
    -4 -4 -14
    4 -4 15
    4 -4 15
    -4 4 -15
    -4 -4 -15
    4 -4 16
    4 -4 16
    -4 4 -16
    -4 -4 -16
    -4 4 -17
    -4 -4 -17
    4 -4 17
    -4 4 -18
    -4 -4 -18
    4 -4 18
    -4 -4 -19
    -4 4 -19
    4 -4 19
    -4 6 19
    4 6 -19
    4 -6 -19
    -4 -6 19
    4 -6 -18
    -4 -6 18
    -4 6 17
    4 -6 -17
    -4 -6 17
    4 -6 -16
    -4 6 16
    4 -6 -16
    -4 -6 16
    4 -6 -15
    -4 6 15
    4 -6 -15
    -4 -6 15
    -4 -6 15
    4 -6 -14
    -4 6 14
    4 -6 -14
    -4 -6 14
    4 -6 -13
    -4 -6 13
    -4 6 13
    4 -6 -13
    -4 -6 13
    4 -6 -12
    -4 -6 12
    4 -6 -12
    -4 -6 11
    4 -6 -11
    -4 6 11
    4 -6 -11
    -4 -6 10
    -4 -6 10
    -4 6 10
    -4 -6 10
    4 -6 -10
    -4 -6 10
    -4 6 10
    4 -6 -10
    -4 -6 9
    -4 6 9
    -4 -6 9
    4 -6 -9
    -4 6 9
    -4 -6 9
    -4 6 9
    4 -6 -9
    -4 6 8
    -4 -6 8
    4 -6 -8
    -4 6 8
    -4 -6 8
    -4 6 8
    -4 -6 8
    -4 6 7
    4 -6 -7
    -4 -6 7
    -4 6 7
    -4 -6 7
    -4 6 7
    -4 -6 7
    -4 6 6
    4 -6 -6
    -4 -6 6
    -4 -6 6
    -4 6 6
    -4 6 6
    -4 -6 6
    -4 6 5
    -4 -6 5
    -4 -6 5
    -4 6 5
    -4 6 5
    -4 -6 5
    -4 6 5
    -4 -6 5
    -4 -6 4
    -4 6 4
    -4 -6 4
    -4 -6 4
    -4 6 4
    -4 6 4
    -4 -6 4
    -4 6 4
    -4 6 4
    -4 -6 4
    -4 -6 3
    -4 6 3
    -4 -6 3
    -4 -6 3
    -4 -6 3
    -4 6 3
    -4 6 3
    -4 -6 3
    -4 -6 2
    -4 6 2
    -4 -6 2
    -4 -6 2
    -4 6 2
    -4 -6 2
    -4 -6 1
    -4 6 1
    -4 -6 1
    -4 -6 1
    -4 6 1
    -4 -6 1
    -4 -6 0
    -4 -6 0
    -4 6 0
    -4 -6 0
    -4 -6 0
    -4 6 0
    -4 -6 0
    -4 -6 -1
    -4 -6 -1
    -4 -6 -1
    4 -6 1
    -4 6 -1
    -4 -6 -1
    -4 -6 -1
    -4 -6 -2
    -4 -6 -2
    -4 6 -2
    -4 -6 -2
    -4 -6 -2
    -4 6 -2
    -4 -6 -2
    -4 -6 -3
    -4 6 -3
    -4 -6 -3
    -4 -6 -3
    -4 6 -3
    -4 -6 -4
    -4 -6 -4
    -4 -6 -4
    -4 -6 -5
    -4 -6 -5
    -4 6 -5
    -4 -6 -5
    -4 -6 -5
    -4 6 -5
    -4 -6 -6
    -4 -6 -6
    -4 -6 -6
    -4 6 -6
    -4 -6 -6
    -4 -6 -6
    -4 6 -6
    -4 -6 -7
    -4 -6 -7
    -4 6 -7
    -4 6 -7
    -4 -6 -7
    -4 -6 -7
    -4 -6 -7
    -4 -6 -8
    -4 6 -8
    -4 -6 -8
    -4 -6 -8
    4 -6 8
    -4 -6 -8
    -4 -6 -9
    -4 -6 -9
    4 -6 9
    -4 -6 -9
    4 -6 9
    -4 -6 -10
    4 -6 10
    -4 -6 -10
    -4 -6 -10
    4 -6 10
    -4 -6 -11
    4 -6 11
    4 -6 11
    -4 -6 -12
    4 -6 12
    4 -6 12
    -4 -6 -13
    -4 6 -13
    4 -6 13
    4 -6 13
    4 -6 14
    -4 -6 -14
    -4 6 -14
    4 -6 15
    -4 -6 -15
    -4 -6 -15
    -4 6 -15
    -4 6 -16
    -4 -6 -16
    4 -6 16
    -4 -6 -17
    4 -6 17
    4 -8 -16
    -4 8 16
    4 -8 -16
    -4 -8 16
    4 -8 -15
    -4 8 15
    4 -8 -15
    -4 -8 15
    -4 -8 15
    4 -8 -14
    -4 8 14
    4 -8 -14
    -4 -8 14
    -4 -8 14
    4 -8 -13
    -4 8 13
    4 -8 -13
    -4 -8 13
    4 -8 -12
    -4 8 12
    4 -8 -12
    -4 -8 12
    -4 -8 11
    -4 8 11
    -4 -8 11
    4 -8 -11
    -4 -8 10
    4 -8 -10
    -4 -8 10
    -4 8 10
    4 -8 -9
    -4 -8 9
    -4 8 9
    -4 8 9
    4 -8 -8
    -4 -8 8
    -4 8 8
    -4 8 8
    -4 -8 7
    -4 8 7
    -4 8 7
    -4 -8 7
    -4 -8 6
    -4 -8 6
    -4 -8 6
    -4 8 6
    -4 -8 6
    -4 -8 6
    -4 -8 5
    -4 -8 5
    -4 -8 5
    -4 8 5
    -4 -8 5
    -4 -8 5
    -4 -8 4
    -4 -8 4
    -4 -8 4
    -4 8 4
    -4 -8 4
    -4 -8 4
    -4 -8 3
    -4 -8 3
    -4 -8 3
    -4 -8 3
    -4 -8 3
    -4 8 3
    -4 -8 3
    -4 -8 2
    -4 -8 2
    -4 -8 2
    -4 -8 2
    -4 8 2
    -4 -8 2
    -4 -8 1
    -4 -8 1
    -4 -8 1
    -4 8 1
    -4 -8 1
    -4 -8 0
    -4 -8 0
    -4 -8 0
    -4 8 0
    -4 -8 0
    -4 -8 -1
    -4 -8 -1
    4 -8 1
    -4 -8 -1
    -4 8 -1
    -4 -8 -1
    -4 -8 -2
    -4 -8 -2
    4 -8 2
    -4 -8 -2
    -4 8 -2
    -4 -8 -2
    -4 -8 -3
    4 -8 3
    -4 -8 -3
    -4 8 -3
    -4 -8 -3
    -4 -8 -3
    4 -8 4
    -4 -8 -4
    -4 8 -4
    4 -8 5
    -4 -8 -5
    -4 8 -5
    4 -8 6
    -4 -8 -6
    -4 8 -6
    -4 -8 -7
    4 -8 7
    -4 -8 -8
    4 -8 8
    -4 -8 -9
    4 -8 9
    -4 -8 -10
    4 -8 10
    -4 -8 -11
    4 -8 11
    4 -8 11
    -4 -8 -12
    -4 -8 -12
    4 -8 12
    4 -8 12
    4 -8 13
    -4 -8 -13
    -4 -10 9
    -4 10 9
    -4 -10 9
    -4 10 9
    -4 10 8
    -4 -10 8
    -4 10 8
    -4 10 7
    -4 10 7
    -4 -10 7
    -4 10 6
    -4 -10 6
    4 -10 -5
    -4 -10 5
    -4 -10 5
    -4 10 5
    -4 10 5
    -4 -10 5
    -4 -10 4
    -4 -10 4
    -4 -10 4
    -4 10 4
    -4 10 4
    -4 -10 4
    -4 -10 3
    -4 -10 3
    -4 10 3
    -4 10 3
    -4 -10 3
    -4 -10 2
    -4 -10 2
    -4 10 2
    -4 10 2
    -4 -10 2
    -4 -10 1
    -4 -10 1
    -4 10 1
    -4 -10 1
    -4 -10 0
    -4 -10 0
    -4 10 0
    -4 10 0
    -4 -10 0
    -4 -10 -1
    -4 -10 -1
    -4 -10 -1
    -4 10 -1
    -4 10 -1
    -4 -10 -2
    -4 10 -2
    -4 10 -2
    -4 -10 -2
    4 -10 2
    -4 10 -3
    -4 10 -3
    4 -10 3
    4 -10 3
    -4 -10 -4
    4 -10 4
    -4 -10 -5
    4 -10 5
    4 -10 6
    4 10 6
    -4 -10 -6
    -4 -10 -7
    4 -10 7
    5 1 -23
    -5 1 23
    -5 1 23
    -5 1 22
    -5 1 22
    5 1 -22
    5 -1 -22
    5 1 -21
    -5 1 21
    5 -1 -21
    -5 1 20
    5 -1 -20
    5 1 -20
    5 1 -19
    -5 1 19
    -5 -1 19
    5 1 -18
    -5 1 18
    -5 -1 18
    5 1 -17
    -5 -1 17
    -5 1 17
    -5 -1 17
    -5 -1 16
    -5 -1 16
    -5 1 16
    5 -1 -16
    5 1 -16
    5 1 -16
    -5 1 15
    -5 -1 15
    5 1 -15
    5 1 -15
    -5 1 15
    -5 -1 15
    -5 1 14
    -5 -1 14
    -5 -1 14
    -5 1 14
    5 -1 -14
    5 1 -14
    5 1 -14
    -5 -1 13
    -5 1 13
    -5 -1 13
    5 -1 -13
    5 -1 -13
    5 1 -13
    -5 -1 13
    -5 1 13
    -5 1 12
    -5 -1 12
    -5 1 12
    -5 -1 12
    -5 -1 12
    -5 1 12
    5 1 -12
    5 -1 -12
    5 -1 -11
    5 1 -11
    5 1 -11
    -5 1 11
    -5 -1 11
    -5 1 11
    5 -1 -10
    5 1 -10
    5 1 -10
    -5 -1 10
    -5 1 10
    -5 1 10
    5 -1 -9
    5 1 -9
    5 1 -9
    -5 1 9
    -5 -1 9
    -5 1 9
    5 1 -8
    5 1 -8
    -5 1 8
    -5 1 8
    -5 -1 8
    -5 -1 8
    5 1 -7
    -5 1 7
    -5 1 7
    -5 -1 7
    -5 -1 7
    -5 1 7
    5 1 -6
    -5 1 6
    -5 -1 6
    -5 -1 6
    -5 1 6
    -5 -1 6
    -5 1 6
    -5 1 5
    -5 -1 5
    -5 -1 5
    -5 1 5
    -5 -1 5
    -5 -1 5
    -5 1 5
    -5 -1 5
    -5 1 4
    -5 -1 4
    -5 -1 4
    -5 -1 4
    -5 -1 4
    -5 1 4
    -5 -1 4
    -5 1 4
    -5 -1 4
    -5 -1 4
    -5 1 3
    -5 1 3
    -5 -1 3
    -5 -1 3
    -5 -1 3
    -5 1 3
    -5 -1 3
    -5 -1 3
    -5 1 3
    -5 -1 3
    -5 -1 3
    -5 -1 2
    -5 -1 2
    -5 -1 2
    -5 -1 2
    -5 1 2
    -5 1 2
    -5 1 2
    -5 1 2
    -5 1 2
    -5 -1 2
    -5 -1 2
    -5 -1 1
    -5 -1 1
    -5 1 1
    -5 -1 1
    -5 -1 1
    -5 1 1
    -5 -1 1
    -5 1 1
    -5 1 1
    -5 -1 1
    -5 -1 1
    -5 -1 0
    -5 -1 0
    -5 -1 0
    -5 1 0
    -5 1 0
    -5 -1 0
    -5 1 0
    -5 -1 0
    -5 -1 0
    -5 -1 -1
    -5 -1 -1
    -5 -1 -1
    -5 1 -1
    -5 -1 -1
    -5 -1 -1
    -5 -1 -1
    -5 1 -1
    -5 1 -1
    -5 1 -2
    -5 -1 -2
    -5 1 -2
    -5 1 -2
    -5 -1 -2
    5 1 2
    -5 -1 -2
    -5 -1 -2
    -5 1 -3
    5 1 3
    -5 -1 -3
    -5 1 -3
    -5 1 -3
    -5 -1 -3
    5 -1 4
    5 1 4
    -5 -1 -4
    -5 -1 -4
    -5 1 -4
    5 -1 5
    -5 -1 -5
    -5 -1 -5
    -5 1 -5
    5 -1 6
    -5 -1 -6
    -5 -1 -6
    -5 1 -6
    -5 1 -6
    5 -1 7
    -5 -1 -7
    -5 -1 -7
    -5 1 -7
    -5 1 -7
    5 -1 8
    -5 -1 -8
    -5 -1 -8
    -5 1 -8
    -5 1 -8
    5 -1 9
    5 -1 9
    5 1 9
    -5 -1 -9
    -5 -1 -9
    -5 1 -9
    -5 1 -9
    -5 -1 -10
    5 -1 10
    5 -1 10
    5 1 10
    -5 -1 -10
    5 -1 10
    -5 -1 -10
    -5 1 -10
    -5 1 -10
    5 -1 11
    -5 -1 -11
    -5 -1 -11
    5 1 11
    -5 1 -11
    5 -1 11
    -5 -1 -11
    -5 1 -11
    5 -1 12
    5 1 12
    -5 1 -12
    5 1 12
    -5 -1 -12
    5 -1 12
    -5 -1 -12
    -5 -1 -12
    -5 -1 -13
    5 1 13
    5 -1 13
    -5 1 -13
    -5 -1 -13
    5 -1 13
    5 1 13
    5 -1 13
    -5 1 -14
    -5 -1 -14
    5 -1 14
    -5 -1 -14
    5 1 14
    5 -1 14
    -5 1 -15
    -5 -1 -15
    -5 -1 -15
    5 -1 15
    5 1 15
    -5 -1 -16
    -5 1 -16
    -5 -1 -16
    5 1 16
    5 -1 16
    -5 -1 -17
    -5 1 -17
    -5 -1 -17
    5 -1 17
    -5 -1 -18
    -5 1 -18
    -5 -1 -18
    5 -1 18
    5 1 18
    -5 -1 -19
    -5 -1 -19
    -5 1 -19
    5 1 19
    5 -1 19
    -5 1 -20
    -5 -1 -20
    5 -1 20
    -5 3 22
    5 3 -22
    5 -3 -22
    -5 3 21
    5 3 -21
    5 -3 -21
    -5 3 20
    5 3 -20
    5 -3 -20
    -5 3 19
    5 3 -19
    5 -3 -19
    -5 -3 19
    -5 3 18
    5 -3 -18
    -5 -3 18
    5 -3 -17
    -5 3 17
    -5 -3 17
    -5 -3 16
    -5 3 16
    5 -3 -16
    -5 3 15
    -5 -3 15
    5 -3 -15
    -5 3 15
    -5 -3 14
    -5 -3 14
    -5 3 14
    5 -3 -14
    -5 3 14
    -5 3 13
    5 -3 -13
    -5 -3 13
    -5 -3 13
    -5 3 12
    -5 3 12
    -5 -3 12
    -5 3 11
    -5 3 11
    -5 -3 11
    -5 -3 11
    5 3 -11
    5 -3 -11
    -5 3 11
    5 3 -10
    5 -3 -10
    -5 3 10
    -5 -3 10
    -5 3 10
    -5 3 10
    -5 -3 10
    5 3 -9
    -5 3 9
    -5 -3 9
    -5 3 9
    -5 -3 9
    5 3 -8
    -5 3 8
    -5 -3 8
    -5 3 8
    -5 -3 8
    5 3 -7
    -5 3 7
    -5 -3 7
    -5 -3 7
    -5 3 7
    -5 3 6
    -5 -3 6
    -5 3 6
    -5 -3 6
    -5 3 6
    -5 -3 6
    -5 3 5
    -5 -3 5
    -5 3 5
    -5 -3 5
    -5 -3 5
    -5 3 5
    -5 3 4
    -5 3 4
    -5 -3 4
    -5 3 4
    -5 3 3
    -5 -3 3
    -5 3 3
    -5 3 3
    -5 3 3
    -5 3 2
    -5 -3 2
    -5 3 2
    -5 -3 2
    -5 3 2
    -5 3 2
    -5 3 2
    -5 3 1
    -5 -3 1
    -5 3 1
    -5 3 1
    -5 3 0
    -5 -3 0
    -5 3 0
    -5 3 0
    -5 3 -1
    -5 -3 -1
    -5 -3 -1
    -5 3 -1
    -5 -3 -1
    -5 3 -1
    -5 -3 -2
    -5 3 -2
    -5 -3 -2
    -5 3 -2
    -5 -3 -2
    -5 3 -2
    -5 3 -2
    -5 -3 -3
    -5 3 -3
    -5 -3 -3
    -5 3 -3
    -5 -3 -3
    -5 3 -3
    -5 3 -3
    -5 -3 -4
    -5 -3 -4
    -5 -3 -4
    -5 3 -4
    -5 -3 -5
    -5 -3 -5
    -5 3 -5
    -5 -3 -6
    -5 -3 -6
    -5 3 -6
    5 -3 7
    -5 -3 -7
    -5 -3 -8
    -5 3 -8
    5 -3 8
    -5 -3 -8
    -5 -3 -8
    5 -3 8
    5 -3 8
    -5 -3 -8
    5 -3 8
    -5 -3 -9
    -5 -3 -9
    5 -3 9
    5 3 9
    -5 -3 -9
    5 -3 9
    5 -3 9
    5 -3 9
    -5 -3 -10
    -5 -3 -10
    5 3 10
    5 -3 10
    -5 -3 -10
    5 -3 10
    5 -3 10
    5 -3 10
    -5 -3 -11
    5 -3 11
    -5 -3 -11
    5 3 11
    -5 -3 -11
    5 -3 11
    5 -3 11
    5 -3 11
    -5 -3 -12
    5 -3 12
    5 -3 12
    5 -3 12
    -5 3 -12
    5 -3 12
    -5 -3 -12
    -5 -3 -12
    5 -3 13
    5 -3 13
    5 -3 13
    -5 -3 -13
    -5 3 -13
    -5 -3 -13
    5 -3 14
    5 -3 14
    5 -3 14
    -5 3 -14
    -5 -3 -14
    -5 -3 -14
    5 3 15
    5 -3 15
    5 -3 15
    -5 3 -15
    -5 -3 -15
    -5 -3 -15
    5 3 16
    5 -3 16
    -5 3 -16
    -5 -3 -16
    -5 -3 -16
    5 -3 17
    -5 3 -17
    -5 -3 -17
    5 -3 18
    -5 -3 -18
    -5 3 -18
    -5 3 -19
    -5 -3 -19
    5 5 -21
    5 -5 -21
    5 5 -20
    5 -5 -20
    -5 -5 20
    -5 5 19
    5 -5 -19
    5 5 -19
    -5 -5 19
    -5 5 18
    5 -5 -18
    -5 -5 18
    -5 5 17
    -5 -5 17
    5 -5 -17
    -5 -5 16
    5 -5 -16
    -5 -5 15
    -5 -5 15
    5 -5 -15
    5 -5 -15
    -5 -5 14
    -5 -5 14
    -5 -5 14
    5 -5 -14
    5 -5 -14
    -5 -5 13
    -5 -5 13
    5 -5 -13
    5 -5 -13
    5 -5 -12
    -5 5 12
    -5 -5 12
    -5 -5 12
    -5 -5 12
    5 -5 -12
    5 -5 -11
    -5 5 11
    -5 -5 11
    -5 -5 11
    -5 5 11
    5 -5 -11
    -5 -5 11
    -5 -5 10
    -5 5 10
    -5 -5 10
    -5 5 10
    -5 -5 10
    -5 -5 9
    -5 5 9
    -5 -5 9
    -5 5 9
    -5 -5 9
    -5 -5 9
    -5 5 8
    -5 -5 8
    -5 -5 8
    -5 5 8
    -5 -5 8
    -5 5 8
    -5 -5 8
    -5 -5 8
    -5 -5 7
    -5 5 7
    -5 -5 7
    -5 -5 7
    -5 -5 7
    -5 5 7
    -5 5 7
    -5 -5 7
    -5 -5 6
    -5 5 6
    -5 -5 6
    -5 -5 6
    -5 5 6
    -5 5 6
    -5 -5 6
    -5 5 5
    -5 5 5
    -5 -5 5
    -5 5 5
    -5 5 5
    -5 -5 5
    -5 5 4
    -5 -5 4
    -5 5 4
    -5 -5 4
    -5 5 4
    -5 5 3
    -5 -5 3
    -5 -5 3
    -5 5 3
    -5 5 3
    -5 5 2
    -5 -5 2
    -5 5 2
    -5 5 1
    -5 -5 1
    -5 5 1
    -5 5 0
    -5 -5 0
    -5 5 0
    -5 5 -1
    -5 -5 -1
    -5 5 -1
    -5 5 -1
    -5 5 -2
    -5 5 -2
    -5 -5 -2
    -5 5 -2
    -5 5 -2
    -5 -5 -2
    -5 -5 -2
    -5 -5 -3
    5 -5 3
    -5 5 -3
    -5 -5 -3
    -5 5 -3
    -5 5 -3
    -5 5 -3
    -5 -5 -3
    -5 5 -4
    -5 5 -4
    -5 5 -4
    -5 -5 -4
    -5 5 -4
    -5 -5 -4
    5 -5 4
    -5 -5 -4
    -5 -5 -5
    -5 5 -5
    -5 5 -5
    -5 -5 -5
    -5 5 -5
    -5 5 -5
    5 -5 5
    -5 -5 -5
    -5 5 -6
    -5 -5 -6
    -5 5 -6
    -5 5 -6
    -5 -5 -6
    -5 5 -6
    5 -5 6
    -5 -5 -6
    5 -5 7
    -5 -5 -7
    -5 5 -7
    -5 5 -7
    -5 -5 -7
    -5 5 -7
    -5 5 -7
    5 -5 7
    -5 -5 -7
    -5 5 -8
    -5 -5 -8
    -5 5 -8
    -5 5 -8
    -5 -5 -8
    -5 5 -8
    5 -5 8
    5 -5 8
    -5 -5 -8
    5 -5 8
    -5 5 -9
    -5 -5 -9
    -5 5 -9
    -5 5 -9
    -5 -5 -9
    5 -5 9
    5 -5 9
    5 -5 9
    -5 -5 -10
    5 -5 10
    5 -5 10
    5 -5 10
    5 -5 11
    5 -5 11
    5 -5 11
    -5 -5 -12
    5 -5 12
    5 -5 12
    5 -5 12
    -5 -5 -13
    5 -5 13
    5 -5 13
    5 -5 13
    -5 -5 -14
    5 -5 14
    5 -5 14
    -5 -5 -14
    5 -5 15
    5 -5 15
    -5 -5 -15
    -5 5 -15
    5 -5 16
    5 -5 16
    -5 -5 -16
    -5 -5 -17
    5 -5 17
    -5 7 18
    -5 -7 18
    5 7 -18
    5 -7 -18
    -5 -7 17
    5 -7 -17
    -5 7 17
    5 -7 -17
    -5 -7 16
    -5 -7 16
    5 -7 -16
    -5 7 16
    5 -7 -16
    -5 -7 15
    -5 -7 15
    5 -7 -15
    -5 7 15
    5 -7 -15
    -5 -7 14
    -5 -7 14
    5 -7 -14
    -5 7 14
    5 -7 -14
    -5 -7 13
    5 -7 -13
    -5 7 13
    5 -7 -13
    -5 7 12
    5 -7 -12
    -5 -7 12
    5 -7 -11
    -5 7 11
    -5 -7 11
    -5 -7 11
    5 -7 -10
    -5 7 10
    -5 -7 10
    -5 -7 10
    5 -7 -9
    -5 -7 9
    -5 7 9
    5 -7 -8
    -5 -7 8
    -5 7 8
    5 -7 -7
    -5 7 7
    -5 7 7
    -5 -7 7
    -5 7 6
    -5 -7 6
    -5 7 6
    -5 -7 6
    -5 -7 6
    -5 7 6
    -5 7 6
    -5 -7 6
    -5 -7 6
    -5 7 5
    -5 -7 5
    -5 -7 5
    5 -7 -5
    -5 7 5
    -5 -7 5
    -5 7 5
    -5 -7 5
    -5 7 5
    -5 7 5
    -5 -7 5
    -5 -7 5
    -5 -7 5
    -5 -7 4
    -5 -7 4
    -5 7 4
    -5 -7 4
    -5 -7 4
    -5 7 4
    -5 -7 4
    -5 7 4
    -5 7 4
    -5 -7 4
    -5 -7 3
    -5 -7 3
    -5 7 3
    -5 -7 3
    -5 -7 3
    -5 7 3
    -5 7 3
    -5 -7 3
    -5 7 3
    -5 -7 3
    -5 -7 2
    -5 -7 2
    -5 7 2
    -5 -7 2
    -5 -7 2
    -5 7 2
    -5 7 2
    -5 -7 2
    -5 7 2
    -5 -7 2
    -5 -7 1
    -5 7 1
    -5 -7 1
    -5 7 1
    -5 -7 1
    -5 7 1
    -5 -7 1
    -5 -7 0
    -5 7 0
    -5 -7 0
    -5 -7 0
    -5 7 0
    -5 7 0
    -5 -7 0
    -5 -7 -1
    -5 7 -1
    -5 -7 -1
    -5 -7 -1
    -5 7 -1
    -5 7 -1
    -5 -7 -1
    -5 -7 -2
    5 -7 2
    -5 -7 -2
    5 -7 2
    -5 -7 -2
    -5 7 -2
    -5 -7 -2
    -5 7 -2
    -5 -7 -2
    -5 7 -2
    5 -7 3
    -5 -7 -3
    -5 7 -3
    5 -7 4
    -5 -7 -4
    -5 -7 -4
    -5 7 -4
    -5 -7 -5
    -5 -7 -5
    -5 7 -5
    -5 -7 -6
    -5 7 -6
    -5 -7 -6
    -5 -7 -7
    -5 -7 -7
    -5 7 -7
    5 -7 8
    -5 -7 -8
    -5 7 -8
    -5 -7 -8
    -5 -7 -9
    5 -7 9
    -5 -7 -9
    5 -7 10
    -5 -7 -10
    5 -7 11
    5 -7 11
    5 -7 11
    -5 -7 -11
    5 -7 12
    5 -7 12
    -5 -7 -12
    5 -7 12
    5 -7 13
    5 -7 13
    -5 -7 -13
    -5 -7 -13
    5 -7 14
    5 -7 14
    -5 -7 -14
    -5 -7 -14
    5 -7 15
    -5 -7 -15
    -5 -7 -15
    5 -9 -13
    -5 -9 13
    -5 -9 13
    5 -9 -12
    -5 -9 12
    -5 -9 12
    -5 -9 12
    5 -9 -11
    -5 -9 11
    -5 -9 11
    -5 -9 10
    -5 -9 10
    5 -9 -10
    -5 9 10
    -5 -9 9
    -5 9 9
    -5 9 9
    -5 -9 9
    -5 -9 8
    -5 -9 8
    -5 9 8
    -5 9 7
    -5 -9 7
    -5 -9 6
    -5 -9 6
    -5 9 6
    -5 9 6
    -5 -9 6
    -5 -9 6
    -5 -9 5
    -5 -9 5
    -5 9 5
    -5 -9 5
    -5 -9 5
    -5 -9 4
    -5 -9 4
    -5 9 4
    -5 -9 4
    -5 -9 4
    -5 -9 3
    -5 -9 3
    -5 9 3
    -5 -9 3
    -5 -9 3
    -5 -9 2
    -5 -9 2
    -5 9 2
    -5 -9 2
    -5 -9 1
    -5 -9 1
    -5 9 1
    -5 -9 1
    -5 -9 0
    -5 -9 0
    -5 -9 0
    -5 9 0
    -5 -9 0
    -5 -9 -1
    -5 -9 -1
    -5 -9 -1
    -5 9 -1
    -5 -9 -1
    -5 -9 -2
    5 -9 2
    -5 -9 -2
    -5 9 -2
    -5 -9 -2
    -5 -9 -2
    5 -9 3
    -5 -9 -3
    -5 9 -3
    -5 9 -3
    -5 -9 -3
    -5 -9 -3
    5 -9 4
    -5 -9 -4
    -5 9 -4
    5 -9 5
    -5 -9 -5
    -5 9 -5
    5 -9 6
    -5 -9 -6
    -5 9 -6
    -5 -9 -7
    5 -9 7
    -5 -9 -8
    -5 -9 -8
    -5 -9 -9
    -5 -9 -9
    5 -9 10
    5 9 10
    -5 -9 -10
    6 0 -23
    -6 0 23
    6 0 -22
    -6 0 22
    6 0 -21
    -6 0 21
    -6 0 20
    -6 0 19
    -6 0 18
    -6 0 17
    -6 0 17
    -6 0 16
    6 0 -16
    6 0 -16
    -6 0 15
    -6 0 15
    6 0 -15
    -6 0 14
    -6 0 14
    -6 0 14
    6 0 -14
    -6 0 13
    -6 0 13
    -6 0 13
    6 0 -13
    6 0 -13
    -6 0 12
    -6 0 12
    -6 0 12
    6 0 -12
    6 0 -12
    -6 0 11
    6 0 -11
    6 0 -10
    6 0 -9
    -6 0 8
    6 0 -8
    -6 0 7
    -6 0 7
    -6 0 6
    -6 0 6
    -6 0 6
    -6 0 5
    -6 0 5
    -6 0 5
    -6 0 4
    -6 0 4
    -6 0 4
    -6 0 3
    -6 0 3
    -6 0 3
    -6 0 2
    -6 0 2
    -6 0 2
    -6 0 2
    -6 0 2
    -6 0 1
    -6 0 1
    -6 0 0
    -6 0 0
    -6 0 0
    -6 0 0
    6 0 1
    -6 0 -1
    -6 0 -1
    -6 0 -1
    -6 0 -1
    6 0 2
    -6 0 -2
    -6 0 -2
    -6 0 -2
    6 0 3
    -6 0 -3
    -6 0 -3
    6 0 4
    -6 0 -4
    -6 0 -4
    6 0 5
    -6 0 -5
    -6 0 -5
    6 0 6
    -6 0 -6
    6 0 7
    -6 0 -7
    -6 0 -7
    6 0 8
    -6 0 -8
    -6 0 -8
    -6 0 -9
    -6 0 -9
    6 0 10
    6 0 10
    -6 0 -10
    -6 0 -10
    -6 0 -11
    6 0 11
    6 0 11
    6 0 11
    -6 0 -11
    -6 0 -12
    -6 0 -12
    6 0 12
    6 0 12
    -6 0 -12
    6 0 12
    -6 0 -13
    6 0 13
    -6 0 -14
    6 0 14
    -6 0 -15
    6 0 15
    -6 0 -16
    6 0 16
    -6 0 -17
    6 0 17
    -6 0 -18
    6 0 18
    -6 0 -19
    6 0 19
    -6 -2 23
    6 -2 -23
    -6 2 23
    -6 2 22
    6 2 -22
    6 -2 -22
    -6 2 22
    -6 -2 21
    -6 2 21
    6 2 -21
    6 -2 -21
    -6 2 21
    -6 2 20
    6 -2 -20
    6 2 -20
    -6 2 20
    -6 2 19
    -6 2 19
    6 2 -19
    6 -2 -19
    -6 -2 18
    -6 2 18
    6 2 -18
    6 -2 -18
    -6 2 17
    -6 -2 17
    6 2 -16
    -6 2 16
    -6 -2 16
    -6 2 15
    -6 -2 15
    6 2 -15
    6 -2 -15
    6 2 -15
    -6 -2 14
    -6 -2 14
    6 -2 -14
    6 2 -14
    6 2 -14
    -6 2 14
    -6 2 13
    -6 2 13
    -6 -2 13
    -6 -2 13
    -6 2 13
    6 2 -13
    6 -2 -13
    6 2 -13
    -6 2 12
    -6 2 12
    -6 -2 12
    -6 -2 12
    6 -2 -12
    6 2 -12
    6 2 -12
    -6 2 12
    -6 2 11
    -6 2 11
    -6 -2 11
    -6 -2 11
    -6 -2 11
    6 -2 -11
    6 2 -11
    -6 2 10
    -6 -2 10
    -6 2 10
    6 -2 -10
    -6 2 10
    6 2 -10
    -6 -2 9
    -6 2 9
    -6 2 9
    -6 -2 9
    -6 2 9
    6 2 -9
    -6 2 8
    -6 -2 8
    -6 -2 8
    -6 2 8
    6 2 -8
    -6 -2 7
    -6 2 7
    -6 -2 7
    -6 2 7
    6 2 -7
    -6 -2 6
    -6 -2 6
    -6 -2 6
    -6 2 6
    -6 -2 6
    -6 2 6
    6 2 -6
    -6 2 6
    -6 -2 5
    -6 2 5
    -6 -2 5
    -6 -2 5
    -6 -2 5
    -6 2 5
    -6 2 5
    -6 -2 4
    -6 2 4
    -6 -2 4
    -6 -2 4
    -6 2 4
    -6 2 4
    -6 -2 4
    -6 -2 3
    -6 2 3
    -6 -2 3
    -6 -2 3
    -6 2 3
    -6 2 3
    -6 2 3
    -6 2 3
    -6 -2 3
    -6 -2 2
    -6 2 2
    -6 -2 2
    -6 -2 2
    -6 2 2
    -6 2 2
    -6 2 2
    -6 2 2
    -6 2 2
    -6 -2 2
    -6 -2 1
    -6 -2 1
    -6 -2 1
    -6 2 1
    -6 2 1
    -6 2 1
    -6 2 1
    -6 -2 1
    -6 -2 0
    -6 -2 0
    -6 -2 0
    -6 2 0
    -6 2 0
    -6 2 0
    -6 2 0
    -6 -2 0
    -6 -2 -1
    -6 -2 -1
    -6 2 -1
    -6 2 -1
    -6 -2 -1
    -6 2 -1
    -6 -2 -1
    -6 -2 -2
    -6 -2 -2
    -6 2 -2
    -6 -2 -2
    -6 -2 -2
    -6 2 -2
    -6 2 -2
    -6 2 -3
    -6 -2 -3
    -6 2 -3
    -6 2 -3
    -6 -2 -3
    -6 -2 -4
    -6 -2 -4
    -6 2 -4
    6 -2 5
    -6 -2 -5
    -6 -2 -5
    6 -2 6
    -6 -2 -6
    -6 -2 -6
    6 -2 7
    6 2 7
    -6 -2 -7
    -6 -2 -7
    -6 -2 -8
    6 -2 8
    6 -2 8
    6 2 8
    6 -2 8
    -6 -2 -8
    -6 -2 -9
    -6 -2 -9
    6 -2 9
    6 2 9
    6 -2 9
    6 -2 9
    -6 -2 -10
    6 -2 10
    -6 -2 -10
    6 2 10
    -6 -2 -10
    6 -2 10
    6 -2 10
    -6 -2 -11
    6 -2 11
    -6 -2 -11
    6 2 11
    -6 -2 -11
    6 -2 11
    6 -2 11
    -6 -2 -12
    6 -2 12
    6 -2 12
    -6 -2 -12
    -6 -2 -12
    6 -2 13
    6 2 13
    6 -2 13
    6 -2 13
    -6 -2 -13
    -6 -2 -13
    6 -2 14
    6 2 14
    6 -2 14
    6 -2 14
    -6 -2 -14
    -6 -2 -14
    -6 -2 -15
    -6 2 -15
    -6 -2 -15
    6 2 15
    6 -2 15
    -6 -2 -16
    -6 -2 -16
    -6 2 -16
    6 2 16
    6 -2 16
    -6 -2 -17
    -6 -2 -17
    -6 2 -17
    6 2 17
    6 -2 17
    -6 2 -18
    -6 -2 -18
    6 2 18
    6 -2 18
    6 2 19
    6 -2 19
    -6 -4 21
    -6 4 21
    6 4 -21
    6 -4 -21
    -6 -4 20
    6 -4 -20
    6 4 -20
    6 -4 -19
    -6 -4 19
    6 -4 -18
    -6 -4 18
    6 -4 -17
    -6 -4 17
    6 -4 -16
    -6 -4 16
    6 -4 -15
    -6 -4 15
    -6 -4 15
    6 -4 -14
    -6 -4 14
    -6 -4 14
    -6 -4 14
    -6 -4 13
    -6 -4 13
    -6 -4 13
    -6 4 13
    6 -4 -13
    6 -4 -13
    -6 4 12
    -6 -4 12
    -6 -4 12
    6 -4 -12
    -6 4 12
    -6 4 11
    -6 -4 11
    -6 -4 11
    -6 4 11
    -6 -4 11
    -6 4 10
    -6 -4 10
    -6 -4 10
    -6 4 10
    -6 -4 10
    -6 4 9
    -6 -4 9
    -6 -4 9
    -6 -4 9
    -6 4 9
    -6 -4 9
    -6 4 8
    -6 -4 8
    -6 -4 8
    -6 4 8
    -6 -4 8
    -6 -4 8
    -6 -4 8
    -6 4 7
    -6 -4 7
    -6 -4 7
    -6 4 7
    -6 4 6
    -6 -4 6
    -6 4 6
    -6 -4 6
    -6 4 6
    -6 -4 6
    -6 4 5
    -6 -4 5
    -6 4 5
    -6 -4 5
    -6 4 5
    -6 4 4
    -6 -4 4
    -6 -4 4
    -6 4 4
    -6 4 4
    -6 4 3
    -6 -4 3
    -6 4 3
    -6 4 3
    -6 4 3
    -6 4 2
    -6 -4 2
    -6 4 2
    -6 4 2
    -6 4 2
    -6 4 1
    -6 -4 1
    -6 4 1
    -6 4 1
    -6 4 1
    -6 -4 0
    -6 4 0
    -6 -4 0
    -6 4 0
    -6 4 0
    -6 -4 -1
    -6 4 -1
    -6 -4 -1
    -6 4 -1
    -6 4 -1
    -6 -4 -2
    -6 4 -2
    -6 -4 -2
    -6 4 -2
    -6 4 -2
    -6 4 -3
    -6 -4 -3
    -6 4 -3
    -6 4 -3
    -6 -4 -4
    -6 4 -4
    -6 -4 -4
    -6 -4 -4
    -6 4 -4
    -6 4 -4
    -6 -4 -4
    -6 4 -4
    -6 -4 -5
    -6 4 -5
    -6 -4 -5
    -6 4 -5
    -6 4 -5
    -6 -4 -5
    -6 4 -5
    -6 -4 -5
    6 -4 5
    -6 4 -6
    -6 -4 -6
    -6 4 -6
    -6 4 -6
    -6 4 -6
    -6 -4 -6
    -6 -4 -6
    6 -4 6
    -6 4 -7
    -6 4 -7
    -6 4 -7
    -6 -4 -7
    -6 4 -7
    6 -4 7
    -6 -4 -7
    -6 -4 -7
    6 -4 7
    -6 4 -8
    -6 4 -8
    -6 -4 -8
    -6 4 -8
    6 -4 8
    -6 -4 -8
    -6 -4 -8
    6 -4 8
    6 -4 8
    -6 -4 -9
    -6 4 -9
    -6 4 -9
    -6 -4 -9
    6 -4 9
    6 -4 9
    6 -4 9
    6 -4 9
    -6 -4 -10
    -6 4 -10
    -6 4 -10
    6 -4 10
    6 -4 10
    6 -4 10
    6 -4 10
    -6 -4 -10
    6 -4 11
    6 -4 11
    6 -4 11
    6 -4 12
    6 -4 12
    6 -4 12
    -6 -4 -12
    6 -4 13
    6 -4 13
    6 -4 13
    -6 -4 -13
    6 -4 14
    6 -4 14
    6 -4 14
    -6 -4 -14
    6 4 15
    6 -4 15
    6 -4 15
    6 -4 15
    -6 -4 -15
    -6 -4 -16
    6 4 16
    6 -4 16
    -6 -4 -17
    6 4 17
    6 -4 17
    -6 -4 -18
    6 -4 18
    -6 6 19
    -6 -6 19
    6 6 -19
    6 -6 -19
    -6 6 18
    -6 -6 18
    6 -6 -18
    -6 6 17
    -6 -6 17
    6 -6 -17
    -6 -6 16
    -6 -6 16
    6 -6 -16
    -6 6 16
    6 -6 -16
    -6 -6 15
    -6 -6 15
    6 -6 -15
    -6 6 15
    6 -6 -15
    -6 -6 14
    -6 -6 14
    -6 -6 14
    6 -6 -14
    -6 6 14
    6 -6 -14
    -6 6 13
    6 -6 -13
    -6 -6 13
    -6 -6 13
    -6 6 12
    6 -6 -12
    -6 -6 12
    -6 -6 12
    -6 6 11
    6 -6 -11
    -6 -6 11
    -6 -6 11
    6 -6 -10
    -6 -6 10
    -6 -6 10
    -6 6 10
    -6 -6 10
    -6 6 9
    -6 -6 9
    -6 -6 9
    -6 6 9
    -6 6 9
    -6 -6 9
    -6 -6 9
    -6 6 8
    -6 -6 8
    -6 -6 8
    -6 6 8
    -6 6 8
    -6 -6 8
    -6 -6 8
    -6 6 7
    -6 -6 7
    -6 -6 7
    -6 6 7
    -6 6 7
    -6 -6 7
    -6 -6 7
    -6 6 6
    -6 -6 6
    -6 6 6
    -6 -6 6
    -6 -6 6
    -6 -6 6
    -6 6 6
    -6 -6 6
    -6 -6 6
    -6 6 5
    -6 -6 5
    -6 -6 5
    -6 -6 5
    -6 6 5
    -6 -6 5
    -6 6 5
    -6 6 5
    -6 6 5
    -6 -6 5
    -6 -6 5
    -6 -6 4
    -6 -6 4
    -6 6 4
    -6 -6 4
    -6 6 4
    -6 -6 4
    -6 -6 4
    -6 6 4
    -6 -6 4
    -6 6 4
    -6 6 4
    -6 -6 4
    -6 -6 3
    -6 -6 3
    -6 6 3
    -6 -6 3
    -6 -6 3
    -6 -6 3
    -6 6 3
    -6 -6 3
    -6 6 3
    -6 6 3
    -6 -6 3
    -6 -6 2
    -6 -6 2
    -6 6 2
    -6 -6 2
    -6 6 2
    -6 -6 2
    -6 6 2
    -6 -6 2
    -6 6 2
    -6 -6 2
    -6 -6 1
    -6 6 1
    -6 -6 1
    -6 -6 1
    -6 -6 1
    -6 6 1
    -6 6 1
    -6 -6 1
    -6 -6 0
    -6 6 0
    -6 -6 0
    -6 -6 0
    -6 6 0
    -6 -6 0
    -6 6 0
    -6 -6 0
    -6 -6 -1
    -6 -6 -1
    -6 -6 -1
    -6 -6 -1
    -6 6 -1
    -6 6 -1
    -6 -6 -1
    -6 -6 -1
    -6 -6 -2
    -6 -6 -2
    -6 -6 -2
    -6 6 -2
    -6 -6 -2
    -6 -6 -2
    -6 6 -2
    -6 -6 -2
    -6 6 -2
    -6 -6 -3
    -6 6 -3
    -6 -6 -3
    -6 6 -3
    -6 -6 -4
    -6 6 -4
    -6 -6 -4
    -6 6 -4
    -6 -6 -5
    -6 6 -5
    -6 6 -5
    -6 6 -6
    -6 -6 -6
    -6 6 -6
    -6 6 -7
    -6 -6 -7
    6 -6 8
    -6 -6 -8
    -6 6 -8
    6 -6 9
    -6 6 -9
    -6 -6 -9
    6 -6 10
    -6 -6 -10
    6 -6 11
    -6 -6 -11
    6 -6 11
    6 -6 12
    -6 -6 -12
    6 -6 12
    -6 -6 -12
    6 -6 13
    -6 -6 -13
    6 -6 13
    -6 -6 -13
    6 -6 14
    -6 -6 -14
    6 -6 14
    -6 -6 -14
    -6 -6 -15
    6 -6 15
    6 -6 15
    6 -6 15
    6 -8 -16
    -6 -8 16
    -6 -8 16
    6 -8 -15
    -6 -8 15
    -6 -8 15
    -6 -8 14
    -6 -8 14
    6 -8 -14
    -6 8 14
    -6 -8 13
    -6 -8 13
    -6 8 13
    6 -8 -13
    -6 -8 12
    -6 -8 12
    -6 -8 12
    -6 8 12
    6 -8 -12
    6 -8 -11
    -6 -8 11
    -6 -8 11
    -6 8 11
    -6 8 11
    6 -8 -10
    -6 -8 10
    -6 -8 10
    -6 8 10
    -6 8 10
    -6 -8 9
    -6 -8 9
    6 -8 -9
    -6 -8 8
    -6 -8 8
    6 -8 -8
    -6 8 7
    -6 -8 7
    -6 -8 6
    -6 -8 6
    -6 8 6
    -6 8 6
    -6 -8 6
    -6 -8 6
    -6 -8 5
    -6 -8 5
    -6 -8 5
    -6 -8 5
    -6 8 5
    -6 -8 5
    -6 -8 4
    -6 -8 4
    -6 -8 4
    -6 8 4
    -6 -8 4
    -6 -8 3
    -6 -8 3
    -6 -8 3
    -6 -8 3
    -6 -8 2
    -6 -8 2
    -6 -8 2
    -6 8 2
    -6 -8 2
    -6 -8 1
    -6 -8 1
    -6 -8 1
    -6 8 1
    -6 -8 1
    -6 -8 0
    -6 -8 0
    -6 -8 0
    -6 8 0
    -6 -8 0
    -6 -8 -1
    -6 -8 -1
    -6 -8 -1
    -6 8 -1
    -6 -8 -1
    -6 -8 -2
    -6 -8 -2
    -6 8 -2
    -6 -8 -2
    -6 -8 -2
    6 -8 3
    -6 -8 -3
    -6 8 -3
    -6 8 -3
    6 -8 4
    -6 -8 -4
    -6 8 -4
    6 -8 5
    -6 -8 -5
    -6 8 -5
    6 -8 6
    -6 8 -6
    6 -8 6
    -6 -8 -6
    6 -8 7
    -6 -8 -7
    -6 8 -7
    6 -8 7
    -6 -8 -7
    6 -8 8
    -6 -8 -8
    -6 -8 -8
    -6 8 -8
    6 -8 8
    -6 -8 -8
    -6 -8 -9
    6 -8 9
    6 -8 9
    -6 -8 -9
    6 -8 10
    -6 -8 -10
    6 -8 11
    -6 -8 -11
    6 -8 12
    -6 -8 -12
    -6 -10 9
    -6 10 8
    -6 -10 8
    -6 10 7
    -6 10 7
    -6 -10 7
    -6 10 6
    -6 10 6
    -6 -10 6
    -6 -10 5
    -6 10 5
    -6 10 5
    -6 10 5
    -6 -10 5
    -6 -10 4
    -6 10 4
    -6 10 4
    -6 10 4
    -6 -10 3
    -6 10 3
    -6 10 3
    -6 10 3
    -6 -10 2
    -6 10 2
    -6 10 2
    -6 -10 1
    -6 10 1
    -6 10 1
    -6 -10 0
    -6 10 0
    -6 10 0
    -6 -10 -1
    -6 10 -1
    -6 10 -1
    -6 -10 -2
    -6 -10 -2
    -6 10 -2
    -6 10 -2
    -6 10 -3
    -6 -10 -3
    -6 10 -4
    -6 -10 -4
    -6 -10 -5
    7 -1 -23
    7 1 -23
    -7 1 23
    -7 -1 23
    -7 1 22
    7 -1 -22
    -7 1 22
    -7 -1 22
    -7 -1 21
    -7 1 21
    7 -1 -21
    -7 1 21
    -7 1 20
    -7 -1 20
    7 -1 -20
    -7 -1 20
    -7 1 20
    -7 -1 19
    -7 1 19
    -7 -1 19
    -7 1 18
    -7 -1 18
    -7 1 17
    -7 -1 17
    -7 -1 17
    7 -1 -16
    7 1 -16
    7 1 -16
    -7 1 16
    -7 -1 16
    -7 1 16
    -7 -1 16
    -7 -1 15
    -7 -1 15
    -7 1 15
    7 -1 -15
    7 1 -15
    7 -1 -15
    7 1 -15
    -7 1 15
    -7 -1 15
    7 -1 -14
    7 1 -14
    7 -1 -14
    -7 1 14
    -7 -1 14
    -7 -1 14
    -7 1 14
    -7 1 14
    -7 -1 14
    -7 -1 13
    -7 -1 13
    -7 1 13
    -7 -1 13
    7 -1 -13
    7 1 -13
    -7 -1 13
    -7 1 13
    7 1 -12
    7 -1 -12
    7 1 -12
    -7 -1 12
    -7 1 12
    -7 -1 12
    -7 -1 12
    -7 -1 12
    -7 1 12
    7 -1 -11
    7 1 -11
    7 1 -11
    -7 -1 11
    -7 1 11
    7 1 -10
    7 -1 -10
    7 1 -10
    -7 1 10
    -7 -1 10
    7 1 -9
    -7 -1 9
    -7 -1 9
    -7 1 9
    7 1 -8
    -7 1 8
    -7 -1 8
    -7 -1 8
    7 1 -7
    -7 1 7
    -7 -1 7
    -7 -1 7
    -7 -1 7
    -7 1 7
    -7 1 6
    -7 -1 6
    -7 -1 6
    -7 -1 6
    -7 1 6
    -7 -1 5
    -7 1 5
    -7 -1 5
    -7 1 5
    -7 -1 5
    -7 1 5
    -7 1 4
    -7 -1 4
    -7 -1 4
    -7 1 4
    -7 -1 4
    -7 1 4
    -7 -1 3
    -7 1 3
    -7 -1 3
    -7 1 3
    -7 1 3
    -7 -1 3
    -7 1 3
    -7 -1 3
    -7 -1 2
    -7 1 2
    -7 1 2
    -7 1 2
    -7 1 2
    -7 -1 2
    -7 -1 2
    -7 -1 1
    -7 1 1
    -7 1 1
    -7 1 1
    -7 1 1
    -7 -1 1
    -7 -1 1
    -7 -1 0
    -7 1 0
    -7 -1 0
    -7 1 0
    -7 -1 0
    -7 1 0
    -7 -1 0
    -7 1 0
    -7 1 0
    -7 1 -1
    -7 -1 -1
    -7 1 -1
    -7 -1 -1
    -7 1 -1
    -7 1 -1
    -7 -1 -1
    -7 1 -1
    -7 -1 -2
    -7 1 -2
    -7 -1 -2
    -7 -1 -2
    -7 1 -2
    -7 1 -2
    7 -1 3
    -7 -1 -3
    -7 -1 -3
    -7 1 -3
    7 -1 4
    -7 -1 -4
    -7 -1 -4
    -7 1 -4
    7 -1 5
    -7 -1 -5
    -7 -1 -5
    -7 1 -5
    7 -1 6
    -7 -1 -6
    -7 -1 -6
    -7 1 -6
    -7 -1 -7
    7 -1 7
    -7 -1 -7
    -7 -1 -7
    -7 1 -7
    -7 -1 -8
    7 -1 8
    7 -1 8
    -7 -1 -8
    -7 -1 -8
    -7 1 -8
    -7 -1 -9
    -7 1 -9
    7 -1 9
    7 -1 9
    7 1 9
    7 -1 9
    -7 -1 -9
    -7 1 -9
    -7 -1 -10
    -7 1 -10
    7 -1 10
    7 1 10
    7 -1 10
    -7 -1 -10
    -7 1 -11
    -7 -1 -11
    -7 -1 -11
    7 -1 11
    7 -1 11
    7 1 11
    7 -1 12
    7 1 12
    7 -1 12
    7 -1 13
    7 1 13
    7 -1 13
    7 -1 14
    7 1 14
    -7 -1 -15
    7 -1 15
    7 1 15
    7 -1 15
    -7 -1 -16
    7 1 16
    7 -1 16
    -7 -1 -17
    7 1 17
    7 -1 17
    7 1 18
    7 -1 18
    7 1 19
    7 -1 19
    -7 3 22
    7 3 -22
    7 -3 -22
    -7 -3 22
    -7 3 21
    7 3 -21
    7 -3 -21
    -7 -3 21
    7 -3 -20
    7 3 -20
    -7 3 20
    -7 3 20
    -7 3 20
    -7 3 19
    7 3 -19
    7 -3 -19
    -7 3 19
    -7 -3 19
    7 -3 -18
    -7 3 18
    -7 3 18
    -7 -3 18
    7 -3 -17
    -7 3 17
    -7 3 17
    -7 -3 17
    -7 -3 16
    -7 3 16
    7 -3 -16
    -7 3 16
    -7 3 15
    -7 -3 15
    -7 -3 15
    7 -3 -15
    -7 3 14
    -7 -3 14
    -7 -3 14
    -7 3 14
    -7 -3 14
    7 -3 -14
    7 -3 -14
    -7 3 13
    -7 -3 13
    -7 3 13
    -7 -3 13
    -7 -3 13
    7 3 -13
    7 -3 -13
    -7 3 12
    -7 -3 12
    -7 -3 12
    -7 3 12
    -7 -3 12
    7 3 -12
    7 -3 -12
    -7 3 11
    -7 3 11
    -7 3 11
    -7 -3 11
    -7 -3 11
    -7 -3 11
    7 3 -11
    7 -3 -11
    -7 3 11
    -7 -3 10
    -7 3 10
    -7 -3 10
    -7 -3 10
    -7 -3 10
    -7 3 10
    -7 3 10
    -7 3 9
    -7 -3 9
    -7 -3 9
    -7 -3 9
    -7 3 9
    -7 3 8
    -7 -3 8
    -7 3 8
    -7 3 7
    -7 -3 7
    -7 3 7
    -7 3 6
    -7 3 6
    -7 -3 6
    -7 3 6
    -7 -3 6
    -7 3 5
    -7 3 5
    -7 -3 5
    -7 3 5
    -7 -3 5
    -7 3 5
    -7 -3 5
    -7 3 4
    -7 3 4
    -7 -3 4
    -7 3 4
    -7 -3 4
    -7 3 4
    -7 -3 4
    -7 -3 3
    -7 3 3
    -7 -3 3
    -7 -3 3
    -7 3 3
    -7 3 3
    -7 3 3
    -7 3 3
    -7 -3 3
    -7 -3 2
    -7 -3 2
    -7 -3 2
    -7 3 2
    -7 3 2
    -7 3 2
    -7 3 2
    -7 3 2
    -7 -3 2
    -7 -3 1
    -7 -3 1
    -7 3 1
    -7 -3 1
    -7 3 1
    -7 3 1
    -7 3 1
    -7 -3 1
    -7 -3 0
    -7 -3 0
    -7 3 0
    -7 3 0
    -7 3 0
    -7 3 0
    -7 -3 0
    -7 -3 -1
    -7 -3 -1
    -7 3 -1
    -7 3 -1
    -7 3 -1
    -7 3 -1
    -7 -3 -1
    -7 -3 -2
    -7 -3 -2
    -7 3 -2
    -7 3 -2
    -7 3 -2
    -7 -3 -2
    -7 3 -3
    -7 -3 -3
    -7 3 -3
    -7 -3 -3
    -7 -3 -4
    -7 3 -4
    -7 3 -4
    -7 -3 -4
    -7 3 -5
    -7 -3 -5
    -7 3 -5
    -7 -3 -5
    -7 3 -5
    -7 -3 -5
    -7 -3 -6
    -7 3 -6
    -7 3 -6
    -7 -3 -6
    7 -3 6
    -7 -3 -6
    -7 3 -6
    7 -3 6
    -7 -3 -6
    -7 -3 -7
    7 -3 7
    7 -3 7
    7 -3 7
    -7 -3 -7
    -7 -3 -7
    -7 3 -7
    -7 3 -7
    -7 -3 -8
    -7 -3 -8
    -7 -3 -8
    7 -3 8
    7 -3 8
    -7 -3 -8
    7 -3 8
    -7 -3 -9
    7 -3 9
    -7 -3 -9
    7 -3 9
    -7 -3 -9
    7 -3 9
    -7 -3 -10
    -7 -3 -10
    7 -3 10
    7 -3 10
    7 -3 10
    -7 -3 -10
    -7 -3 -10
    7 -3 10
    7 -3 11
    7 -3 11
    7 -3 11
    -7 -3 -11
    -7 -3 -11
    7 -3 12
    7 -3 12
    7 -3 12
    -7 -3 -12
    -7 -3 -12
    7 -3 13
    7 -3 13
    7 -3 13
    -7 -3 -13
    -7 -3 -13
    7 -3 14
    7 3 14
    7 -3 14
    7 -3 14
    -7 -3 -14
    -7 -3 -14
    7 -3 15
    7 3 15
    7 -3 15
    7 -3 15
    -7 -3 -15
    -7 -3 -16
    7 -3 16
    7 3 16
    7 -3 16
    7 3 17
    7 -3 17
    7 3 18
    7 -3 18
    -7 5 20
    7 5 -20
    7 -5 -20
    -7 5 20
    7 -5 -19
    -7 -5 19
    7 -5 -18
    -7 -5 18
    7 -5 -17
    -7 -5 17
    -7 5 16
    7 -5 -16
    -7 -5 16
    -7 -5 16
    7 -5 -15
    -7 5 15
    7 -5 -15
    -7 -5 15
    -7 -5 15
    -7 -5 15
    -7 -5 14
    -7 -5 14
    -7 -5 14
    7 -5 -14
    -7 5 14
    -7 -5 13
    -7 -5 13
    -7 -5 13
    7 -5 -13
    -7 5 13
    -7 -5 12
    -7 -5 12
    -7 5 12
    7 -5 -12
    -7 5 11
    -7 -5 11
    -7 -5 11
    -7 5 11
    -7 5 11
    -7 -5 11
    -7 5 10
    -7 5 10
    -7 -5 10
    -7 -5 10
    -7 5 10
    -7 5 10
    -7 -5 10
    -7 -5 10
    -7 5 9
    -7 -5 9
    -7 -5 9
    -7 -5 9
    -7 5 9
    -7 5 9
    -7 -5 9
    -7 5 8
    -7 -5 8
    -7 -5 8
    -7 -5 8
    -7 5 8
    -7 5 8
    -7 -5 8
    -7 5 7
    -7 -5 7
    -7 -5 7
    -7 -5 7
    -7 -5 7
    -7 5 7
    -7 5 7
    -7 -5 7
    -7 -5 6
    -7 5 6
    -7 -5 6
    -7 -5 6
    -7 5 6
    -7 -5 6
    -7 -5 6
    -7 5 6
    -7 5 6
    -7 -5 6
    -7 -5 6
    -7 -5 5
    -7 5 5
    -7 -5 5
    -7 -5 5
    -7 5 5
    -7 -5 5
    -7 -5 5
    -7 5 5
    -7 5 5
    -7 -5 5
    -7 -5 5
    -7 -5 4
    -7 -5 4
    -7 -5 4
    -7 -5 4
    -7 5 4
    -7 -5 4
    -7 -5 4
    -7 5 4
    -7 -5 4
    -7 5 4
    -7 5 4
    -7 -5 4
    -7 -5 3
    -7 5 3
    -7 -5 3
    -7 5 3
    -7 -5 3
    -7 -5 3
    -7 5 3
    -7 -5 3
    -7 -5 3
    -7 -5 3
    -7 -5 2
    -7 -5 2
    -7 -5 2
    -7 -5 2
    -7 5 2
    -7 5 2
    -7 -5 2
    -7 -5 2
    -7 -5 2
    -7 5 2
    -7 5 2
    -7 -5 2
    -7 -5 1
    -7 -5 1
    -7 5 1
    -7 5 1
    -7 -5 1
    -7 -5 1
    -7 -5 1
    -7 -5 1
    -7 5 1
    -7 5 1
    -7 -5 1
    -7 5 0
    -7 5 0
    -7 -5 0
    -7 -5 0
    -7 -5 0
    -7 -5 0
    -7 5 0
    -7 -5 0
    -7 5 0
    -7 -5 0
    -7 -5 -1
    -7 5 -1
    -7 5 -1
    -7 -5 -1
    -7 -5 -1
    -7 -5 -1
    -7 -5 -1
    -7 5 -1
    -7 -5 -1
    -7 5 -1
    -7 -5 -1
    -7 -5 -2
    -7 5 -2
    -7 5 -2
    -7 -5 -2
    -7 5 -2
    -7 5 -2
    -7 -5 -2
    -7 -5 -3
    -7 5 -3
    -7 5 -3
    -7 5 -3
    -7 -5 -3
    -7 5 -4
    -7 5 -4
    -7 5 -4
    -7 -5 -4
    -7 -5 -4
    7 -5 4
    -7 5 -5
    -7 5 -5
    7 -5 5
    -7 -5 -5
    -7 5 -5
    -7 5 -6
    -7 5 -6
    7 -5 6
    7 -5 6
    -7 -5 -6
    -7 5 -6
    -7 5 -7
    -7 5 -7
    -7 5 -7
    -7 -5 -7
    7 -5 7
    7 -5 7
    7 -5 8
    -7 5 -8
    -7 -5 -8
    7 -5 8
    -7 -5 -8
    7 -5 9
    -7 -5 -9
    7 -5 9
    7 -5 10
    -7 -5 -10
    7 -5 10
    -7 -5 -10
    7 -5 11
    -7 -5 -11
    7 -5 11
    -7 -5 -11
    7 -5 12
    7 -5 12
    -7 -5 -12
    7 -5 12
    -7 -5 -12
    7 -5 13
    -7 -5 -13
    7 -5 13
    -7 -5 -13
    -7 -5 -14
    7 -5 14
    7 5 14
    7 -5 14
    -7 -5 -15
    7 -5 15
    7 5 15
    7 -5 15
    7 5 16
    7 -5 16
    -7 -5 -16
    -7 -7 17
    -7 -7 17
    7 -7 -17
    -7 7 17
    -7 -7 16
    -7 -7 16
    7 -7 -16
    -7 7 16
    -7 -7 15
    -7 -7 15
    7 -7 -15
    -7 7 15
    -7 -7 14
    -7 -7 14
    7 -7 -14
    -7 7 14
    -7 -7 13
    -7 -7 13
    -7 -7 13
    -7 7 13
    7 -7 -13
    -7 -7 12
    -7 -7 12
    -7 -7 12
    -7 -7 12
    -7 7 12
    7 -7 -12
    7 -7 -11
    -7 -7 11
    -7 -7 11
    -7 -7 11
    -7 7 11
    -7 7 11
    7 -7 -10
    -7 -7 10
    -7 -7 10
    -7 -7 10
    -7 7 10
    -7 7 10
    -7 -7 9
    -7 -7 9
    -7 7 9
    -7 -7 9
    7 -7 -9
    -7 -7 8
    -7 -7 8
    -7 7 8
    -7 -7 8
    7 -7 -8
    7 -7 -7
    -7 -7 7
    -7 -7 7
    -7 -7 7
    -7 -7 6
    -7 -7 6
    -7 -7 6
    -7 7 6
    -7 -7 6
    -7 -7 6
    -7 -7 5
    -7 -7 5
    -7 7 5
    -7 -7 5
    -7 -7 5
    -7 -7 4
    -7 -7 4
    -7 7 4
    -7 -7 4
    -7 -7 4
    -7 -7 3
    -7 -7 3
    -7 7 3
    -7 -7 3
    -7 -7 3
    -7 -7 2
    -7 -7 2
    -7 -7 2
    -7 7 2
    -7 -7 2
    -7 -7 1
    -7 -7 1
    -7 -7 1
    -7 7 1
    -7 -7 1
    -7 -7 0
    -7 -7 0
    -7 -7 0
    -7 7 0
    -7 -7 0
    -7 -7 -1
    -7 -7 -1
    -7 -7 -1
    -7 7 -1
    -7 -7 -1
    -7 -7 -2
    -7 -7 -2
    -7 -7 -2
    -7 -7 -2
    -7 7 -2
    -7 7 -2
    -7 -7 -3
    -7 7 -3
    -7 -7 -4
    -7 7 -4
    -7 -7 -5
    -7 7 -5
    -7 -7 -6
    -7 7 -6
    -7 -7 -6
    -7 -7 -7
    -7 -7 -7
    -7 7 -7
    7 -7 7
    -7 -7 -8
    -7 -7 -8
    -7 -7 -8
    7 -7 8
    -7 -7 -9
    -7 -7 -9
    7 -7 9
    -7 -7 -9
    7 -7 10
    -7 -7 -10
    7 -7 11
    -7 -7 -11
    7 -7 11
    -7 -7 -11
    7 -7 12
    -7 -7 -12
    -7 -7 -12
    7 -7 12
    -7 -7 -13
    7 -7 13
    7 -7 13
    7 -9 -12
    -7 -9 12
    -7 -9 12
    -7 -9 11
    -7 -9 11
    7 -9 -11
    -7 9 11
    -7 -9 10
    -7 -9 10
    -7 9 10
    -7 9 9
    -7 -9 9
    -7 9 8
    -7 -9 8
    -7 9 7
    -7 -9 7
    -7 -9 6
    -7 9 6
    -7 9 6
    -7 9 6
    -7 -9 6
    -7 -9 5
    -7 -9 5
    -7 -9 5
    -7 9 5
    -7 9 5
    -7 9 5
    -7 -9 4
    -7 -9 4
    -7 -9 4
    -7 -9 4
    -7 9 4
    -7 9 4
    -7 9 4
    -7 -9 3
    -7 -9 3
    -7 -9 3
    -7 9 3
    -7 9 3
    -7 9 3
    -7 -9 2
    -7 -9 2
    -7 -9 2
    -7 9 2
    -7 9 2
    -7 -9 1
    -7 -9 1
    -7 9 1
    -7 9 1
    -7 -9 0
    -7 9 0
    -7 9 0
    -7 -9 0
    -7 9 -1
    -7 9 -1
    -7 -9 -1
    -7 9 -2
    -7 9 -2
    -7 -9 -2
    -7 9 -3
    -7 -9 -3
    -7 -9 -3
    -7 9 -4
    7 -9 4
    -7 -9 -4
    -7 -9 -4
    7 -9 5
    -7 9 -5
    -7 -9 -5
    7 -9 5
    -7 -9 -5
    -7 -9 -6
    7 -9 6
    -7 -9 -6
    7 -9 6
    7 -9 7
    -7 -9 -7
    7 -9 8
    -7 -9 -8
    -8 0 23
    8 0 -23
    -8 0 22
    8 0 -22
    -8 0 21
    -8 0 21
    -8 0 20
    -8 0 20
    -8 0 19
    -8 0 19
    -8 0 18
    -8 0 18
    -8 0 17
    -8 0 17
    -8 0 16
    -8 0 16
    -8 0 15
    -8 0 15
    -8 0 15
    8 0 -15
    -8 0 14
    -8 0 14
    8 0 -14
    8 0 -14
    -8 0 14
    -8 0 13
    -8 0 13
    8 0 -13
    8 0 -13
    -8 0 12
    -8 0 12
    -8 0 12
    8 0 -12
    8 0 -11
    -8 0 11
    -8 0 11
    -8 0 11
    -8 0 11
    -8 0 11
    -8 0 10
    8 0 -10
    8 0 -9
    -8 0 8
    -8 0 7
    -8 0 7
    -8 0 6
    -8 0 6
    -8 0 5
    -8 0 5
    -8 0 4
    -8 0 4
    -8 0 3
    -8 0 2
    -8 0 1
    -8 0 1
    -8 0 0
    -8 0 0
    -8 0 -1
    -8 0 -1
    -8 0 -1
    -8 0 -2
    -8 0 -2
    -8 0 -2
    -8 0 -3
    -8 0 -3
    -8 0 -4
    -8 0 -4
    8 0 5
    -8 0 -5
    -8 0 -5
    -8 0 -6
    -8 0 -6
    8 0 6
    -8 0 -6
    -8 0 -6
    -8 0 -7
    8 0 7
    -8 0 -7
    -8 0 -7
    -8 0 -8
    -8 0 -8
    -8 0 -8
    8 0 9
    -8 0 -9
    -8 0 -9
    8 0 10
    -8 0 -10
    -8 0 -10
    8 0 11
    8 0 12
    8 0 13
    8 0 14
    8 0 15
    8 0 16
    8 0 17
    8 0 18
    -8 2 22
    8 -2 -22
    -8 2 22
    -8 -2 22
    -8 2 21
    8 -2 -21
    -8 -2 21
    -8 2 21
    -8 2 20
    8 -2 -20
    -8 2 20
    -8 -2 20
    8 -2 -19
    -8 2 19
    -8 2 19
    -8 -2 19
    -8 2 19
    -8 2 18
    8 -2 -18
    -8 2 18
    -8 -2 18
    -8 2 17
    -8 -2 17
    -8 -2 17
    -8 2 17
    -8 2 16
    -8 -2 16
    -8 2 16
    -8 2 16
    -8 -2 16
    -8 2 15
    -8 2 15
    -8 -2 15
    -8 2 15
    8 -2 -15
    8 -2 -15
    8 2 -15
    -8 -2 15
    -8 2 15
    -8 -2 14
    -8 -2 14
    -8 2 14
    -8 -2 14
    -8 2 14
    -8 2 14
    -8 -2 14
    8 -2 -14
    8 2 -14
    -8 2 13
    -8 -2 13
    -8 2 13
    -8 -2 13
    -8 2 13
    -8 -2 13
    -8 2 13
    -8 -2 13
    8 -2 -13
    8 2 -13
    -8 2 12
    -8 -2 12
    -8 -2 12
    -8 2 12
    -8 -2 12
    -8 2 12
    -8 -2 12
    8 -2 -12
    8 2 -12
    -8 2 11
    -8 -2 11
    -8 -2 11
    -8 -2 11
    -8 -2 11
    -8 2 11
    -8 2 11
    -8 -2 11
    8 -2 -11
    8 2 -11
    -8 -2 10
    -8 -2 10
    -8 2 10
    -8 -2 10
    -8 2 10
    -8 2 10
    -8 -2 10
    8 2 -10
    -8 -2 9
    -8 -2 9
    -8 2 9
    -8 2 8
    -8 -2 8
    -8 -2 8
    -8 -2 7
    -8 2 7
    -8 -2 7
    -8 -2 7
    -8 2 7
    -8 -2 6
    -8 2 6
    -8 -2 6
    -8 2 6
    -8 2 6
    -8 -2 5
    -8 2 5
    -8 -2 5
    -8 2 5
    -8 2 5
    -8 -2 4
    -8 2 4
    -8 -2 4
    -8 2 4
    -8 -2 4
    -8 -2 3
    -8 -2 3
    -8 2 3
    -8 2 3
    -8 -2 3
    -8 -2 2
    -8 -2 2
    -8 2 2
    -8 2 2
    -8 2 2
    -8 -2 2
    -8 -2 1
    -8 -2 1
    -8 2 1
    -8 2 1
    -8 2 1
    -8 -2 1
    -8 -2 0
    -8 2 0
    -8 2 0
    -8 2 0
    -8 2 0
    -8 -2 0
    -8 -2 -1
    -8 2 -1
    -8 2 -1
    -8 -2 -1
    -8 2 -1
    -8 2 -1
    -8 2 -2
    -8 -2 -2
    -8 2 -2
    -8 2 -2
    -8 2 -2
    -8 -2 -3
    -8 2 -3
    -8 -2 -3
    -8 2 -3
    8 -2 4
    -8 -2 -4
    -8 -2 -4
    -8 2 -4
    -8 2 -4
    -8 2 -5
    -8 -2 -5
    8 -2 5
    -8 -2 -5
    -8 -2 -5
    -8 2 -5
    -8 2 -5
    -8 -2 -5
    -8 -2 -6
    8 -2 6
    -8 -2 -6
    -8 -2 -6
    -8 -2 -6
    -8 2 -6
    -8 2 -6
    -8 -2 -7
    -8 -2 -7
    8 -2 7
    -8 -2 -7
    -8 -2 -7
    -8 -2 -7
    -8 2 -7
    8 -2 8
    -8 -2 -8
    8 -2 8
    -8 -2 -8
    -8 -2 -8
    -8 -2 -8
    8 -2 9
    -8 -2 -9
    8 -2 9
    -8 -2 -9
    -8 -2 -9
    -8 -2 -10
    8 -2 10
    8 -2 10
    -8 -2 -10
    8 -2 11
    8 -2 11
    -8 -2 -11
    8 -2 12
    8 2 12
    8 -2 12
    8 -2 12
    8 -2 13
    8 2 13
    8 -2 13
    8 -2 13
    8 -2 14
    8 2 14
    8 -2 14
    8 -2 14
    8 -2 15
    8 2 15
    8 -2 15
    8 -2 16
    8 2 16
    8 -2 16
    8 2 17
    8 -2 17
    -8 -2 -17
    8 2 18
    8 -2 18
    -8 -4 21
    -8 4 21
    8 -4 -21
    8 4 -21
    -8 -4 20
    -8 4 20
    8 -4 -20
    8 4 -20
    -8 -4 19
    -8 4 19
    8 -4 -19
    8 -4 -18
    -8 -4 18
    8 -4 -17
    -8 -4 17
    -8 4 17
    8 -4 -16
    -8 -4 16
    -8 4 16
    -8 -4 16
    8 -4 -15
    -8 -4 15
    -8 4 15
    -8 -4 15
    -8 -4 15
    -8 -4 14
    -8 -4 14
    -8 -4 14
    -8 4 14
    -8 4 13
    -8 -4 13
    -8 -4 13
    -8 -4 13
    -8 4 13
    -8 4 12
    -8 -4 12
    -8 -4 12
    -8 4 12
    -8 -4 12
    -8 4 11
    -8 -4 11
    -8 -4 11
    -8 -4 11
    -8 4 11
    -8 -4 11
    8 -4 -11
    -8 4 11
    -8 4 10
    -8 -4 10
    -8 -4 10
    -8 4 10
    -8 -4 10
    -8 4 10
    -8 -4 10
    -8 4 10
    -8 4 10
    -8 4 9
    -8 4 9
    -8 4 9
    -8 -4 9
    -8 -4 9
    -8 -4 9
    -8 4 9
    -8 -4 9
    -8 4 9
    -8 -4 9
    -8 4 8
    -8 4 8
    -8 4 8
    -8 -4 8
    -8 -4 8
    -8 -4 8
    -8 4 8
    -8 -4 8
    -8 4 8
    -8 -4 8
    -8 -4 7
    -8 4 7
    -8 4 7
    -8 -4 7
    -8 4 7
    -8 -4 7
    -8 -4 7
    -8 -4 7
    -8 -4 7
    -8 -4 7
    -8 4 7
    -8 -4 7
    -8 4 7
    -8 4 7
    -8 4 6
    -8 -4 6
    -8 -4 6
    -8 -4 6
    -8 -4 6
    -8 4 6
    -8 4 6
    -8 -4 6
    -8 -4 6
    -8 -4 6
    -8 4 6
    -8 -4 6
    -8 -4 6
    -8 4 6
    -8 4 6
    -8 4 6
    -8 -4 5
    -8 -4 5
    -8 4 5
    -8 4 5
    -8 4 5
    -8 -4 5
    -8 4 5
    -8 -4 5
    -8 -4 5
    -8 4 5
    -8 4 5
    -8 -4 5
    -8 -4 5
    -8 -4 4
    -8 -4 4
    -8 -4 4
    -8 4 4
    -8 4 4
    -8 -4 4
    -8 -4 4
    -8 -4 4
    -8 4 4
    -8 -4 4
    -8 -4 4
    -8 4 4
    -8 4 4
    -8 4 4
    -8 -4 3
    -8 4 3
    -8 4 3
    -8 4 3
    -8 -4 3
    -8 -4 3
    -8 -4 3
    -8 -4 3
    -8 -4 3
    -8 4 3
    -8 4 3
    -8 -4 3
    -8 -4 2
    -8 4 2
    -8 4 2
    -8 4 2
    -8 -4 2
    -8 -4 2
    -8 -4 2
    -8 -4 2
    -8 4 2
    -8 4 2
    -8 -4 2
    -8 -4 2
    -8 -4 1
    -8 -4 1
    -8 -4 1
    -8 -4 1
    -8 4 1
    -8 4 1
    -8 4 1
    -8 4 1
    -8 -4 1
    -8 -4 1
    -8 -4 1
    -8 4 1
    -8 4 1
    -8 4 1
    -8 -4 0
    -8 -4 0
    -8 4 0
    -8 4 0
    -8 4 0
    -8 -4 0
    -8 -4 0
    -8 -4 0
    -8 -4 0
    -8 4 0
    -8 4 0
    -8 -4 0
    -8 -4 0
    -8 -4 -1
    -8 -4 -1
    -8 -4 -1
    -8 4 -1
    -8 4 -1
    -8 4 -1
    -8 -4 -1
    -8 -4 -1
    -8 -4 -1
    -8 -4 -1
    -8 4 -1
    -8 4 -1
    -8 -4 -1
    -8 -4 -1
    -8 -4 -2
    -8 4 -2
    -8 -4 -2
    -8 4 -2
    -8 4 -2
    -8 -4 -2
    -8 -4 -2
    -8 4 -2
    -8 -4 -2
    -8 -4 -3
    -8 4 -3
    -8 4 -3
    -8 -4 -3
    -8 -4 -3
    -8 4 -3
    -8 -4 -3
    -8 -4 -4
    8 -4 4
    -8 4 -4
    -8 4 -4
    -8 -4 -4
    -8 4 -4
    -8 -4 -4
    -8 -4 -5
    8 -4 5
    -8 4 -5
    -8 4 -5
    -8 -4 -5
    -8 -4 -5
    -8 4 -5
    -8 -4 -5
    -8 -4 -5
    -8 -4 -6
    8 -4 6
    -8 4 -6
    -8 -4 -6
    -8 4 -6
    -8 -4 -6
    -8 -4 -6
    8 -4 6
    -8 -4 -6
    -8 4 -6
    -8 -4 -6
    8 -4 7
    -8 4 -7
    -8 -4 -7
    -8 -4 -7
    -8 4 -7
    -8 -4 -7
    -8 -4 -7
    8 -4 7
    -8 -4 -7
    8 -4 7
    -8 -4 -7
    8 -4 8
    -8 -4 -8
    -8 -4 -8
    8 -4 8
    -8 -4 -8
    -8 4 -8
    -8 -4 -8
    -8 -4 -8
    -8 4 -8
    8 -4 9
    -8 -4 -9
    8 -4 9
    -8 -4 -9
    -8 -4 -9
    8 -4 10
    -8 -4 -10
    8 -4 10
    -8 -4 -10
    -8 -4 -10
    8 -4 11
    -8 -4 -11
    8 -4 11
    -8 -4 -11
    8 -4 12
    8 -4 12
    -8 -4 -12
    8 -4 12
    -8 -4 -12
    8 -4 13
    8 -4 13
    8 -4 13
    -8 -4 -13
    8 -4 14
    8 -4 14
    8 4 14
    8 -4 14
    -8 -4 -14
    8 -4 15
    8 4 15
    8 -4 15
    8 -4 16
    8 4 16
    -8 6 19
    8 6 -19
    -8 -6 19
    -8 -6 19
    -8 6 18
    -8 -6 18
    -8 6 17
    -8 6 17
    -8 -6 17
    -8 -6 17
    -8 6 16
    8 -6 -16
    -8 -6 16
    -8 -6 16
    -8 6 15
    8 -6 -15
    -8 -6 15
    -8 -6 15
    -8 -6 15
    -8 6 14
    8 -6 -14
    -8 -6 14
    -8 -6 14
    -8 -6 14
    -8 6 13
    8 -6 -13
    -8 -6 13
    -8 -6 13
    -8 -6 13
    8 -6 -12
    -8 6 12
    -8 6 12
    -8 -6 12
    -8 -6 12
    -8 -6 11
    8 -6 -11
    -8 6 11
    -8 6 11
    -8 -6 11
    -8 -6 11
    -8 6 10
    -8 -6 10
    -8 -6 10
    -8 -6 10
    -8 6 9
    -8 -6 9
    -8 -6 9
    -8 -6 9
    -8 6 9
    -8 -6 9
    -8 6 8
    -8 -6 8
    -8 -6 8
    -8 -6 8
    -8 -6 8
    -8 6 8
    -8 -6 8
    -8 -6 7
    -8 6 7
    -8 -6 7
    -8 -6 7
    -8 6 7
    -8 -6 7
    -8 6 7
    -8 -6 7
    -8 -6 7
    -8 -6 6
    -8 6 6
    -8 -6 6
    -8 -6 6
    -8 6 6
    -8 -6 6
    -8 -6 6
    -8 6 6
    -8 6 6
    -8 -6 6
    -8 -6 6
    -8 -6 5
    -8 6 5
    -8 6 5
    -8 -6 5
    -8 -6 5
    -8 -6 5
    -8 6 5
    -8 -6 5
    -8 6 5
    -8 -6 5
    -8 6 5
    -8 -6 5
    -8 -6 5
    -8 -6 4
    -8 6 4
    -8 6 4
    -8 -6 4
    -8 -6 4
    -8 -6 4
    -8 -6 4
    -8 6 4
    -8 6 4
    -8 -6 4
    -8 -6 4
    -8 -6 3
    -8 6 3
    -8 6 3
    -8 -6 3
    -8 -6 3
    -8 -6 3
    -8 -6 3
    -8 -6 3
    -8 6 3
    -8 6 3
    -8 6 3
    -8 -6 3
    -8 -6 2
    -8 -6 2
    -8 6 2
    -8 6 2
    -8 -6 2
    -8 -6 2
    -8 -6 2
    -8 -6 2
    -8 6 2
    -8 6 2
    -8 6 2
    -8 -6 2
    -8 -6 1
    -8 6 1
    -8 -6 1
    -8 6 1
    -8 -6 1
    -8 -6 1
    -8 -6 1
    -8 6 1
    -8 6 1
    -8 6 1
    -8 -6 1
    -8 6 0
    -8 -6 0
    -8 6 0
    -8 -6 0
    -8 -6 0
    -8 6 0
    -8 6 0
    -8 6 0
    -8 -6 0
    -8 6 -1
    -8 -6 -1
    -8 6 -1
    -8 -6 -1
    -8 6 -1
    -8 -6 -1
    -8 6 -1
    -8 6 -1
    -8 6 -2
    -8 6 -2
    -8 -6 -2
    -8 6 -2
    -8 6 -3
    -8 -6 -3
    -8 6 -4
    -8 -6 -4
    -8 -6 -4
    -8 6 -5
    -8 -6 -5
    -8 -6 -5
    -8 6 -6
    -8 -6 -6
    -8 -6 -6
    -8 -6 -6
    -8 -6 -7
    -8 -6 -7
    -8 6 -7
    -8 -6 -7
    8 -6 7
    -8 -6 -8
    -8 -6 -8
    -8 -6 -8
    8 -6 8
    -8 -6 -9
    -8 -6 -9
    8 -6 9
    -8 -6 -9
    -8 -6 -10
    8 -6 10
    -8 -6 -10
    -8 -6 -11
    8 -6 11
    -8 -6 -11
    -8 -6 -12
    -8 -6 -12
    -8 -6 -13
    8 -6 13
    8 -6 14
    8 6 14
    -8 -6 -14
    -8 -6 -14
    8 -6 14
    -8 -8 15
    8 -8 -15
    -8 -8 14
    8 -8 -14
    -8 -8 13
    8 -8 -13
    -8 -8 12
    8 -8 -12
    -8 -8 12
    -8 -8 12
    -8 8 12
    -8 -8 11
    8 -8 -11
    -8 -8 11
    -8 -8 11
    -8 8 11
    -8 -8 10
    8 -8 -10
    -8 -8 10
    -8 -8 10
    -8 8 10
    -8 -8 9
    8 -8 -9
    -8 8 9
    -8 -8 9
    -8 -8 8
    -8 8 8
    -8 -8 8
    -8 -8 7
    -8 -8 7
    -8 -8 7
    -8 8 7
    -8 8 7
    -8 -8 6
    -8 -8 6
    -8 -8 6
    -8 -8 6
    -8 8 6
    -8 8 6
    -8 -8 5
    -8 -8 5
    -8 -8 5
    -8 -8 5
    -8 8 5
    -8 8 5
    -8 8 5
    -8 -8 4
    -8 -8 4
    -8 8 4
    -8 8 4
    -8 8 4
    -8 -8 4
    -8 -8 4
    -8 -8 3
    -8 8 3
    -8 8 3
    -8 8 3
    -8 -8 3
    -8 8 2
    -8 8 2
    -8 -8 2
    -8 -8 2
    -8 8 1
    -8 8 1
    -8 -8 1
    -8 -8 1
    -8 8 0
    -8 8 0
    -8 -8 0
    -8 -8 0
    -8 -8 -1
    -8 -8 -1
    -8 8 -1
    -8 8 -1
    -8 -8 -2
    -8 8 -2
    -8 8 -2
    -8 -8 -2
    -8 8 -3
    -8 -8 -3
    -8 -8 -3
    -8 8 -4
    -8 -8 -4
    8 -8 5
    -8 8 -5
    8 -8 5
    -8 -8 -5
    8 -8 6
    -8 -8 -6
    -8 8 -6
    8 -8 6
    -8 -8 -7
    8 -8 7
    -8 -8 -7
    8 -8 7
    -8 -8 -8
    8 -8 8
    -8 -8 -8
    8 -8 8
    -8 -8 -9
    8 -8 9
    8 -8 9
    -8 -8 -9
    8 -8 10
    -8 -8 -10
    8 -8 10
    -8 10 6
    -8 -10 6
    -8 -10 5
    -8 -10 5
    -8 10 5
    -8 10 5
    -8 10 4
    -8 10 4
    -8 -10 4
    -8 -10 4
    -8 10 3
    -8 10 3
    -8 -10 3
    -8 -10 3
    -8 10 2
    -8 -10 2
    -8 10 2
    -8 -10 2
    -8 -10 1
    -8 10 1
    -8 10 1
    -8 -10 1
    -8 -10 0
    -8 10 0
    -8 10 0
    -8 -10 0
    -8 -10 0
    -8 10 -1
    9 -1 -23
    9 1 -23
    -9 1 23
    9 -1 -22
    -9 -1 22
    -9 1 22
    -9 -1 22
    9 -1 -21
    -9 1 21
    -9 1 21
    -9 -1 21
    -9 -1 21
    9 -1 -20
    -9 1 20
    -9 -1 20
    -9 -1 20
    -9 1 20
    -9 -1 19
    -9 1 19
    -9 1 19
    -9 1 19
    -9 1 18
    -9 -1 18
    -9 1 18
    -9 1 18
    -9 -1 18
    -9 1 17
    -9 -1 17
    -9 1 17
    -9 1 17
    -9 -1 17
    -9 1 16
    -9 1 16
    -9 -1 16
    -9 -1 16
    -9 1 16
    -9 1 16
    9 -1 -15
    9 1 -15
    9 -1 -15
    -9 -1 15
    -9 1 15
    -9 1 15
    -9 1 15
    -9 -1 15
    -9 -1 15
    -9 1 15
    -9 1 15
    9 1 -14
    9 -1 -14
    -9 1 14
    -9 1 14
    -9 -1 14
    -9 1 14
    -9 -1 14
    -9 -1 14
    -9 1 14
    -9 1 14
    9 -1 -13
    9 1 -13
    -9 1 13
    -9 1 13
    -9 -1 13
    -9 -1 13
    -9 -1 13
    -9 1 13
    -9 -1 13
    -9 1 13
    -9 -1 13
    -9 1 13
    9 1 -12
    9 -1 -12
    -9 1 12
    -9 1 12
    -9 -1 12
    -9 -1 12
    -9 -1 12
    -9 -1 12
    -9 1 12
    -9 1 12
    9 -1 -11
    9 1 -11
    -9 -1 11
    -9 1 11
    -9 -1 11
    -9 1 11
    -9 1 11
    -9 -1 11
    -9 1 11
    -9 -1 11
    -9 1 11
    9 1 -10
    -9 1 10
    -9 1 10
    -9 -1 10
    -9 1 10
    -9 1 10
    -9 -1 10
    -9 1 10
    -9 1 10
    -9 -1 10
    -9 1 10
    -9 1 9
    -9 -1 9
    -9 -1 9
    -9 1 8
    -9 -1 8
    -9 -1 8
    -9 1 7
    -9 -1 7
    -9 -1 7
    -9 -1 7
    -9 1 7
    -9 1 6
    -9 -1 6
    -9 -1 6
    -9 -1 6
    -9 1 6
    -9 -1 5
    -9 1 5
    -9 -1 5
    -9 -1 4
    -9 -1 4
    -9 1 4
    -9 -1 3
    -9 -1 3
    -9 1 3
    -9 1 3
    -9 -1 2
    -9 1 2
    -9 -1 2
    -9 -1 2
    -9 1 2
    -9 -1 1
    -9 -1 1
    -9 1 0
    -9 1 0
    -9 -1 0
    -9 -1 0
    -9 1 -1
    -9 1 -1
    -9 -1 -1
    -9 -1 -1
    -9 -1 -2
    -9 1 -2
    -9 -1 -2
    -9 1 -2
    -9 -1 -3
    -9 -1 -3
    -9 1 -3
    -9 -1 -4
    -9 -1 -4
    -9 1 -4
    -9 -1 -4
    9 -1 4
    -9 -1 -4
    -9 1 -4
    -9 -1 -4
    -9 -1 -5
    -9 -1 -5
    -9 -1 -5
    -9 1 -5
    -9 -1 -5
    -9 1 -5
    -9 -1 -5
    9 -1 5
    -9 -1 -5
    -9 -1 -5
    -9 1 -5
    -9 1 -6
    -9 -1 -6
    -9 1 -6
    -9 -1 -6
    9 -1 6
    -9 -1 -6
    -9 -1 -6
    -9 1 -6
    -9 -1 -6
    -9 1 -7
    -9 -1 -7
    -9 -1 -7
    9 -1 7
    -9 -1 -7
    -9 -1 -7
    -9 1 -7
    -9 -1 -7
    -9 1 -8
    -9 -1 -8
    9 -1 8
    -9 -1 -8
    -9 1 -8
    -9 -1 -8
    -9 -1 -9
    -9 1 -9
    -9 -1 -9
    -9 1 -9
    -9 -1 -9
    9 1 10
    9 -1 10
    9 1 11
    9 -1 11
    -9 -1 -11
    9 1 12
    9 -1 12
    -9 -1 -12
    9 1 13
    9 -1 13
    9 -1 14
    9 1 14
    9 -1 15
    9 1 15
    9 -1 15
    9 1 16
    9 -1 16
    9 1 16
    9 -1 16
    -9 -1 -17
    9 1 17
    9 -1 17
    9 -3 -22
    -9 3 22
    -9 -3 22
    -9 3 22
    9 -3 -21
    -9 3 21
    -9 3 21
    -9 3 21
    -9 -3 21
    9 -3 -20
    -9 3 20
    -9 3 20
    -9 -3 20
    -9 3 20
    9 -3 -19
    -9 3 19
    -9 3 19
    -9 -3 19
    -9 3 19
    -9 3 18
    -9 -3 18
    -9 3 18
    9 -3 -18
    -9 -3 17
    -9 3 17
    9 -3 -17
    -9 -3 16
    -9 -3 16
    -9 3 16
    9 -3 -16
    -9 -3 15
    -9 3 15
    -9 -3 15
    -9 -3 15
    -9 3 14
    -9 -3 14
    -9 -3 14
    -9 -3 14
    -9 3 13
    -9 -3 13
    -9 -3 13
    -9 -3 13
    -9 3 13
    9 -3 -13
    -9 3 12
    -9 -3 12
    -9 -3 12
    -9 3 12
    -9 -3 12
    9 -3 -12
    -9 3 11
    -9 -3 11
    -9 -3 11
    -9 -3 11
    -9 -3 11
    -9 3 11
    -9 3 11
    -9 3 10
    -9 -3 10
    -9 3 10
    -9 -3 10
    -9 -3 10
    -9 -3 10
    -9 3 10
    -9 3 9
    -9 -3 9
    -9 -3 9
    -9 3 9
    -9 -3 9
    -9 -3 9
    -9 3 9
    -9 -3 9
    -9 3 8
    -9 -3 8
    -9 -3 8
    -9 -3 8
    -9 3 8
    -9 -3 8
    -9 -3 8
    -9 3 8
    -9 -3 8
    -9 -3 7
    -9 -3 7
    -9 -3 7
    -9 -3 7
    -9 -3 7
    -9 -3 7
    -9 3 7
    -9 3 7
    -9 -3 7
    -9 3 7
    -9 -3 7
    -9 3 7
    -9 3 7
    -9 3 7
    -9 3 6
    -9 -3 6
    -9 3 6
    -9 -3 6
    -9 3 6
    -9 3 6
    -9 3 6
    -9 -3 6
    -9 -3 6
    -9 3 5
    -9 -3 5
    -9 -3 5
    -9 3 4
    -9 -3 4
    -9 -3 4
    -9 -3 4
    -9 3 3
    -9 -3 3
    -9 3 3
    -9 -3 3
    -9 -3 3
    -9 -3 3
    -9 3 2
    -9 -3 2
    -9 3 2
    -9 -3 2
    -9 -3 2
    -9 -3 2
    -9 3 1
    -9 3 1
    -9 -3 1
    -9 -3 1
    -9 3 1
    -9 3 0
    -9 3 0
    -9 3 0
    -9 -3 0
    -9 -3 0
    -9 -3 0
    -9 -3 0
    -9 -3 0
    -9 -3 0
    -9 -3 -1
    -9 3 -1
    -9 3 -1
    -9 3 -1
    -9 -3 -1
    -9 -3 -1
    -9 -3 -1
    -9 -3 -1
    -9 -3 -1
    -9 3 -1
    -9 -3 -1
    -9 -3 -2
    -9 3 -2
    -9 -3 -2
    -9 3 -2
    -9 3 -2
    -9 -3 -2
    -9 -3 -2
    -9 -3 -2
    -9 3 -2
    -9 -3 -2
    -9 -3 -3
    -9 -3 -3
    -9 3 -3
    -9 3 -3
    -9 -3 -3
    -9 -3 -3
    -9 -3 -3
    -9 3 -3
    -9 -3 -3
    -9 3 -4
    -9 -3 -4
    -9 -3 -4
    -9 3 -4
    -9 3 -4
    -9 -3 -4
    -9 -3 -4
    9 -3 4
    -9 3 -4
    -9 -3 -4
    -9 -3 -5
    9 -3 5
    -9 3 -5
    -9 -3 -5
    -9 3 -5
    -9 -3 -5
    -9 -3 -5
    9 -3 5
    -9 3 -5
    -9 -3 -5
    -9 -3 -6
    9 -3 6
    -9 3 -6
    -9 -3 -6
    -9 -3 -6
    -9 3 -6
    -9 -3 -6
    -9 -3 -6
    9 -3 6
    9 -3 6
    -9 -3 -6
    -9 -3 -7
    9 -3 7
    -9 -3 -7
    9 -3 7
    -9 -3 -7
    -9 3 -7
    -9 3 -7
    -9 -3 -7
    9 -3 7
    -9 -3 -7
    -9 3 -8
    -9 -3 -8
    -9 -3 -8
    -9 3 -8
    9 -3 8
    -9 -3 -8
    9 -3 8
    -9 -3 -9
    9 -3 9
    -9 -3 -9
    9 -3 9
    -9 -3 -10
    9 -3 10
    -9 -3 -10
    9 -3 10
    9 -3 11
    -9 -3 -11
    9 -3 11
    -9 -3 -12
    9 -3 12
    9 -3 12
    -9 -3 -13
    9 -3 13
    9 -3 13
    9 3 13
    9 -3 13
    -9 -3 -14
    9 -3 14
    9 -3 14
    9 3 14
    9 -3 14
    9 -3 15
    9 3 15
    9 -3 15
    -9 -3 -15
    9 3 16
    9 -3 16
    -9 5 20
    -9 -5 20
    -9 5 20
    -9 5 19
    -9 5 19
    -9 -5 19
    -9 -5 19
    -9 5 18
    -9 -5 18
    -9 5 18
    -9 -5 18
    -9 5 17
    -9 -5 17
    -9 -5 17
    -9 5 17
    -9 5 16
    -9 -5 16
    -9 -5 16
    -9 -5 16
    -9 -5 15
    -9 5 15
    -9 -5 15
    -9 -5 15
    9 -5 -15
    -9 5 14
    -9 -5 14
    -9 -5 14
    -9 -5 14
    9 -5 -14
    -9 5 13
    -9 -5 13
    -9 -5 13
    -9 5 12
    -9 5 12
    -9 -5 12
    -9 5 12
    -9 -5 12
    -9 5 11
    -9 -5 11
    -9 5 11
    -9 -5 11
    -9 5 11
    -9 -5 11
    -9 5 10
    -9 5 10
    -9 -5 10
    -9 -5 10
    -9 5 10
    -9 -5 10
    -9 5 10
    -9 -5 10
    -9 5 10
    -9 -5 10
    -9 -5 9
    -9 5 9
    -9 5 9
    -9 -5 9
    -9 -5 9
    -9 -5 9
    -9 5 9
    -9 -5 9
    -9 5 9
    -9 5 9
    -9 5 8
    -9 5 8
    -9 -5 8
    -9 -5 8
    -9 5 8
    -9 -5 8
    -9 5 8
    -9 -5 8
    -9 5 8
    -9 -5 8
    -9 5 7
    -9 -5 7
    -9 -5 7
    -9 5 7
    -9 -5 7
    -9 -5 7
    -9 -5 7
    -9 5 7
    -9 -5 7
    -9 5 7
    -9 5 7
    -9 5 7
    -9 -5 6
    -9 5 6
    -9 -5 6
    -9 5 6
    -9 -5 6
    -9 5 6
    -9 -5 6
    -9 -5 6
    -9 5 6
    -9 -5 6
    -9 -5 6
    -9 5 6
    -9 5 6
    -9 5 5
    -9 -5 5
    -9 -5 5
    -9 -5 5
    -9 -5 5
    -9 5 5
    -9 5 5
    -9 -5 5
    -9 -5 5
    -9 -5 5
    -9 -5 5
    -9 -5 5
    -9 5 5
    -9 5 5
    -9 -5 4
    -9 -5 4
    -9 5 4
    -9 -5 4
    -9 -5 4
    -9 -5 4
    -9 5 4
    -9 5 4
    -9 -5 4
    -9 -5 4
    -9 -5 4
    -9 5 4
    -9 5 4
    -9 -5 3
    -9 -5 3
    -9 -5 3
    -9 5 3
    -9 5 3
    -9 -5 3
    -9 -5 3
    -9 -5 3
    -9 5 3
    -9 -5 3
    -9 5 3
    -9 -5 2
    -9 -5 2
    -9 -5 2
    -9 5 2
    -9 5 2
    -9 5 2
    -9 -5 2
    -9 -5 2
    -9 -5 2
    -9 -5 2
    -9 5 2
    -9 -5 2
    -9 -5 1
    -9 5 1
    -9 5 1
    -9 -5 1
    -9 -5 1
    -9 -5 1
    -9 -5 1
    -9 5 1
    -9 -5 1
    -9 -5 0
    -9 5 0
    -9 5 0
    -9 -5 0
    -9 -5 0
    -9 -5 0
    -9 -5 0
    -9 5 0
    -9 5 0
    -9 -5 0
    -9 -5 -1
    -9 5 -1
    -9 5 -1
    -9 5 -1
    -9 -5 -1
    -9 -5 -1
    -9 5 -1
    -9 -5 -1
    -9 5 -1
    -9 -5 -1
    -9 5 -2
    -9 -5 -2
    -9 5 -2
    -9 -5 -2
    -9 -5 -2
    -9 -5 -2
    -9 5 -2
    -9 -5 -2
    -9 5 -3
    -9 5 -3
    -9 -5 -3
    -9 -5 -3
    -9 -5 -3
    -9 -5 -3
    -9 5 -3
    -9 -5 -3
    -9 5 -4
    -9 5 -4
    -9 -5 -4
    -9 -5 -4
    -9 -5 -4
    -9 -5 -4
    -9 5 -4
    -9 -5 -4
    -9 -5 -5
    -9 -5 -5
    -9 5 -5
    -9 -5 -5
    9 -5 5
    9 -5 6
    -9 -5 -6
    -9 -5 -6
    -9 -5 -6
    -9 5 -6
    9 -5 6
    9 -5 7
    -9 -5 -7
    -9 -5 -7
    -9 -5 -7
    9 -5 7
    9 -5 8
    -9 -5 -8
    -9 -5 -8
    9 -5 8
    -9 -5 -8
    9 -5 9
    -9 -5 -9
    9 -5 9
    -9 -5 -9
    9 -5 10
    -9 -5 -10
    9 -5 10
    -9 -5 -10
    9 -5 11
    -9 -5 -11
    9 -5 11
    -9 -5 -11
    -9 -5 -12
    -9 -5 -12
    9 -5 12
    -9 -5 -13
    9 -5 13
    9 5 13
    9 -5 14
    9 5 14
    9 -7 -17
    -9 -7 17
    9 -7 -16
    -9 -7 16
    9 -7 -15
    -9 -7 15
    -9 -7 15
    9 -7 -14
    -9 -7 14
    -9 -7 14
    9 -7 -13
    -9 -7 13
    -9 -7 13
    9 -7 -12
    -9 -7 12
    -9 7 12
    -9 -7 12
    -9 -7 12
    9 -7 -11
    -9 -7 11
    -9 7 11
    -9 -7 11
    -9 -7 11
    9 -7 -10
    -9 -7 10
    -9 7 10
    -9 -7 10
    -9 -7 10
    9 -7 -9
    -9 7 9
    -9 -7 9
    -9 -7 9
    -9 7 8
    -9 -7 8
    -9 -7 8
    -9 -7 7
    -9 -7 7
    -9 7 7
    -9 7 7
    -9 -7 7
    -9 -7 7
    -9 -7 6
    -9 -7 6
    -9 7 6
    -9 7 6
    -9 -7 6
    -9 -7 6
    -9 -7 5
    -9 7 5
    -9 7 5
    -9 -7 5
    -9 -7 4
    -9 7 4
    -9 7 4
    -9 -7 4
    -9 -7 3
    -9 7 3
    -9 7 3
    -9 7 3
    -9 -7 3
    -9 -7 3
    -9 -7 2
    -9 7 2
    -9 7 2
    -9 -7 1
    -9 7 1
    -9 7 1
    -9 -7 0
    -9 -7 0
    -9 7 0
    -9 7 0
    -9 -7 -1
    -9 -7 -1
    -9 7 -1
    -9 7 -1
    -9 7 -2
    -9 7 -2
    -9 -7 -2
    -9 7 -3
    -9 -7 -3
    -9 7 -4
    -9 -7 -4
    -9 7 -5
    -9 -7 -5
    -9 -7 -5
    -9 -7 -6
    -9 -7 -6
    -9 7 -6
    9 -7 6
    -9 -7 -7
    9 -7 7
    -9 -7 -7
    -9 -7 -8
    9 -7 8
    -9 -7 -8
    9 -7 8
    -9 -7 -9
    9 -7 9
    9 -7 9
    -9 -7 -9
    9 -7 10
    9 -7 10
    -9 -7 -10
    9 -7 11
    9 -7 11
    -9 -7 -11
    -9 -9 11
    -9 9 11
    -9 -9 10
    -9 9 10
    -9 -9 9
    -9 -9 9
    -9 9 9
    -9 -9 8
    -9 9 8
    -9 -9 8
    -9 -9 7
    -9 -9 7
    -9 -9 7
    -9 9 7
    -9 -9 7
    -9 9 6
    -9 -9 6
    -9 -9 6
    -9 9 6
    -9 -9 6
    -9 -9 6
    -9 -9 5
    -9 -9 5
    -9 9 5
    -9 9 5
    -9 -9 5
    -9 -9 4
    -9 9 4
    -9 9 4
    -9 9 4
    -9 -9 4
    -9 9 3
    -9 -9 3
    -9 9 3
    -9 -9 3
    -9 9 2
    -9 -9 2
    -9 9 2
    -9 -9 2
    -9 -9 1
    -9 -9 1
    -9 9 1
    -9 9 1
    -9 -9 1
    -9 9 0
    -9 9 0
    -9 -9 0
    -9 -9 0
    -9 9 -1
    -9 9 -1
    -9 -9 -1
    -9 -9 -2
    -9 9 -2
    -9 -9 -3
    9 -9 3
    -9 9 -3
    9 -9 4
    -9 -9 -4
    9 -9 5
    -9 -9 -5
    -9 -9 -6
    10 0 -22
    -10 0 22
    -10 0 21
    -10 0 21
    -10 0 20
    -10 0 20
    -10 0 19
    -10 0 19
    -10 0 18
    -10 0 18
    -10 0 18
    -10 0 17
    -10 0 17
    -10 0 17
    -10 0 16
    -10 0 16
    -10 0 16
    -10 0 15
    -10 0 15
    -10 0 15
    10 0 -14
    10 0 -14
    -10 0 14
    -10 0 14
    -10 0 14
    -10 0 14
    -10 0 14
    10 0 -13
    10 0 -13
    -10 0 13
    -10 0 13
    -10 0 13
    -10 0 13
    -10 0 13
    -10 0 13
    10 0 -12
    -10 0 12
    -10 0 12
    -10 0 12
    -10 0 12
    -10 0 12
    10 0 -11
    -10 0 11
    -10 0 11
    -10 0 11
    -10 0 11
    -10 0 11
    10 0 -10
    -10 0 10
    -10 0 10
    -10 0 10
    -10 0 10
    -10 0 10
    -10 0 9
    -10 0 9
    -10 0 9
    -10 0 9
    -10 0 9
    -10 0 8
    -10 0 8
    -10 0 8
    -10 0 8
    -10 0 7
    -10 0 6
    -10 0 5
    -10 0 4
    -10 0 3
    -10 0 2
    -10 0 1
    -10 0 0
    -10 0 -1
    -10 0 -1
    -10 0 -2
    -10 0 -2
    -10 0 -2
    -10 0 -2
    -10 0 -3
    -10 0 -3
    -10 0 -3
    -10 0 -3
    -10 0 -3
    -10 0 -4
    -10 0 -4
    -10 0 -4
    -10 0 -4
    -10 0 -4
    -10 0 -4
    -10 0 -5
    -10 0 -5
    -10 0 -5
    -10 0 -5
    -10 0 -5
    -10 0 -6
    -10 0 -6
    -10 0 -6
    -10 0 -6
    -10 0 -7
    -10 0 -7
    -10 0 -7
    -10 0 -8
    -10 0 -8
    -10 0 -8
    -10 0 -9
    -10 0 -9
    10 0 10
    -10 0 -10
    10 0 11
    10 0 12
    10 0 13
    -10 0 -13
    10 0 14
    10 0 14
    10 0 15
    10 0 15
    -10 0 -16
    10 0 16
    10 0 16
    -10 2 22
    -10 -2 22
    10 -2 -21
    -10 -2 21
    -10 2 21
    10 -2 -20
    -10 2 20
    -10 2 20
    -10 -2 20
    10 -2 -19
    -10 2 19
    -10 2 19
    -10 -2 19
    -10 2 19
    10 -2 -18
    -10 2 18
    -10 2 18
    -10 -2 18
    -10 2 18
    -10 2 17
    -10 2 17
    -10 -2 17
    -10 2 17
    -10 2 16
    -10 2 16
    -10 2 16
    -10 2 16
    -10 -2 16
    -10 -2 16
    -10 -2 16
    -10 2 15
    -10 2 15
    -10 2 15
    -10 2 15
    -10 -2 15
    -10 -2 15
    -10 2 14
    -10 2 14
    -10 -2 14
    -10 -2 14
    -10 -2 14
    10 -2 -14
    -10 2 14
    -10 2 13
    -10 2 13
    -10 -2 13
    -10 -2 13
    -10 -2 13
    -10 2 13
    10 -2 -13
    -10 2 12
    -10 -2 12
    -10 2 12
    -10 2 12
    -10 -2 12
    -10 2 12
    10 -2 -12
    -10 2 11
    -10 2 11
    -10 2 11
    -10 -2 11
    -10 2 11
    -10 2 11
    -10 2 10
    -10 -2 10
    -10 2 10
    -10 2 10
    -10 -2 10
    -10 2 10
    -10 2 10
    -10 -2 10
    -10 2 9
    -10 -2 9
    -10 2 9
    -10 -2 9
    -10 2 9
    -10 -2 9
    -10 2 9
    -10 2 8
    -10 2 8
    -10 -2 8
    -10 -2 8
    -10 2 8
    -10 -2 8
    -10 2 8
    -10 -2 8
    -10 2 8
    -10 -2 8
    -10 2 7
    -10 2 7
    -10 -2 7
    -10 -2 7
    -10 2 7
    -10 -2 7
    -10 2 7
    -10 -2 7
    -10 -2 7
    -10 2 7
    -10 2 7
    -10 -2 7
    -10 -2 7
    -10 2 6
    -10 2 6
    -10 -2 6
    -10 -2 6
    -10 2 6
    -10 -2 6
    -10 2 6
    -10 -2 6
    -10 -2 6
    -10 2 6
    -10 2 5
    -10 -2 5
    -10 2 4
    -10 -2 4
    -10 -2 3
    -10 2 3
    -10 2 3
    -10 -2 2
    -10 2 2
    -10 -2 2
    -10 2 2
    -10 2 1
    -10 -2 1
    -10 -2 1
    -10 2 1
    -10 -2 1
    -10 -2 0
    -10 2 0
    -10 -2 0
    -10 -2 0
    -10 2 0
    -10 -2 0
    -10 -2 0
    -10 -2 0
    -10 2 0
    -10 -2 0
    -10 -2 0
    -10 -2 -1
    -10 -2 -1
    -10 2 -1
    -10 -2 -1
    -10 -2 -1
    -10 -2 -1
    -10 -2 -1
    -10 -2 -1
    -10 -2 -1
    -10 2 -1
    -10 -2 -1
    -10 2 -2
    -10 -2 -2
    -10 -2 -2
    -10 -2 -2
    -10 2 -2
    -10 -2 -2
    -10 -2 -2
    -10 -2 -2
    -10 -2 -2
    -10 -2 -2
    -10 -2 -3
    -10 2 -3
    -10 -2 -3
    -10 -2 -3
    -10 -2 -3
    -10 -2 -3
    -10 2 -3
    -10 -2 -3
    -10 -2 -3
    -10 -2 -4
    -10 -2 -4
    -10 2 -4
    -10 -2 -4
    -10 2 -4
    -10 -2 -4
    -10 -2 -4
    10 -2 4
    -10 -2 -4
    -10 2 -5
    -10 -2 -5
    -10 -2 -5
    -10 -2 -5
    -10 2 -5
    -10 -2 -5
    10 -2 5
    -10 -2 -5
    -10 -2 -5
    -10 2 -6
    -10 -2 -6
    -10 2 -6
    -10 -2 -6
    -10 -2 -6
    -10 -2 -6
    -10 -2 -6
    10 -2 6
    -10 -2 -6
    -10 2 -6
    -10 2 -7
    -10 -2 -7
    -10 2 -7
    10 -2 7
    -10 -2 -7
    -10 2 -7
    -10 -2 -7
    -10 -2 -7
    -10 -2 -8
    -10 2 -8
    -10 -2 -8
    -10 2 -9
    -10 -2 -9
    10 -2 10
    -10 -2 -10
    10 -2 11
    10 2 11
    -10 -2 -11
    10 -2 12
    10 2 12
    10 -2 13
    10 2 13
    -10 2 -13
    -10 -2 -13
    -10 -2 -13
    10 -2 14
    10 2 14
    10 -2 14
    -10 -2 -14
    10 -2 15
    10 2 15
    10 -2 15
    -10 -2 -15
    10 -2 16
    10 2 16
    10 -2 16
    -10 -2 -16
    -10 -4 21
    -10 4 21
    -10 4 21
    -10 4 20
    -10 -4 20
    -10 4 20
    -10 4 19
    -10 4 19
    -10 -4 19
    -10 4 19
    -10 -4 18
    -10 -4 18
    -10 -4 18
    -10 4 18
    -10 4 18
    -10 4 18
    -10 -4 17
    -10 -4 17
    -10 4 17
    -10 4 17
    -10 -4 16
    -10 -4 16
    -10 4 16
    -10 -4 16
    -10 4 16
    -10 4 15
    -10 -4 15
    -10 -4 15
    -10 -4 15
    -10 4 15
    -10 4 14
    -10 -4 14
    -10 -4 14
    -10 -4 14
    -10 4 14
    -10 -4 13
    -10 4 13
    -10 -4 13
    -10 4 13
    -10 -4 12
    -10 4 12
    -10 -4 12
    -10 4 12
    -10 4 12
    -10 4 12
    -10 4 11
    -10 -4 11
    -10 4 11
    -10 4 11
    -10 -4 11
    -10 -4 11
    -10 4 11
    -10 -4 11
    -10 4 11
    -10 -4 10
    -10 -4 10
    -10 -4 10
    -10 4 10
    -10 4 10
    -10 4 10
    -10 -4 10
    -10 4 10
    -10 -4 10
    -10 4 9
    -10 -4 9
    -10 -4 9
    -10 4 9
    -10 -4 9
    -10 4 9
    -10 -4 9
    -10 -4 9
    -10 -4 8
    -10 -4 8
    -10 -4 8
    -10 4 8
    -10 4 8
    -10 -4 8
    -10 4 8
    -10 -4 8
    -10 -4 8
    -10 -4 7
    -10 -4 7
    -10 -4 7
    -10 -4 7
    -10 -4 7
    -10 -4 7
    -10 -4 7
    -10 4 7
    -10 -4 7
    -10 -4 7
    -10 -4 7
    -10 4 7
    -10 4 7
    -10 4 7
    -10 -4 6
    -10 -4 6
    -10 4 6
    -10 -4 6
    -10 -4 6
    -10 -4 6
    -10 -4 6
    -10 4 6
    -10 4 6
    -10 -4 6
    -10 4 6
    -10 4 5
    -10 -4 5
    -10 -4 5
    -10 -4 5
    -10 -4 5
    -10 4 5
    -10 -4 5
    -10 -4 5
    -10 -4 5
    -10 4 5
    -10 4 5
    -10 4 4
    -10 -4 4
    -10 -4 4
    -10 -4 4
    -10 -4 4
    -10 -4 4
    -10 4 4
    -10 -4 4
    -10 -4 4
    -10 4 4
    -10 4 4
    -10 -4 4
    -10 -4 3
    -10 -4 3
    -10 -4 3
    -10 -4 3
    -10 4 3
    -10 -4 3
    -10 -4 3
    -10 -4 3
    -10 4 3
    -10 4 3
    -10 -4 2
    -10 -4 2
    -10 4 2
    -10 -4 2
    -10 4 2
    -10 -4 2
    -10 -4 2
    -10 -4 2
    -10 4 2
    -10 4 2
    -10 -4 2
    -10 -4 2
    -10 -4 2
    -10 -4 1
    -10 4 1
    -10 -4 1
    -10 4 1
    -10 -4 1
    -10 -4 1
    -10 -4 1
    -10 4 1
    -10 -4 1
    -10 -4 1
    -10 -4 1
    -10 4 0
    -10 -4 0
    -10 4 0
    -10 -4 0
    -10 -4 0
    -10 -4 0
    -10 -4 0
    -10 -4 0
    -10 4 0
    -10 -4 0
    -10 4 0
    -10 -4 0
    -10 -4 0
    -10 4 -1
    -10 4 -1
    -10 -4 -1
    -10 4 -1
    -10 -4 -1
    -10 -4 -1
    -10 -4 -1
    -10 4 -1
    -10 -4 -1
    -10 -4 -1
    -10 -4 -2
    -10 4 -2
    -10 -4 -2
    -10 4 -2
    -10 -4 -2
    -10 -4 -2
    -10 -4 -2
    -10 4 -2
    -10 -4 -2
    -10 -4 -3
    -10 4 -3
    -10 4 -3
    -10 -4 -3
    -10 -4 -3
    -10 -4 -3
    -10 4 -3
    -10 -4 -3
    -10 4 -4
    -10 -4 -4
    -10 4 -4
    -10 -4 -4
    -10 4 -4
    -10 -4 -4
    -10 -4 -4
    10 -4 4
    -10 4 -4
    -10 -4 -4
    -10 -4 -5
    -10 -4 -5
    10 -4 5
    -10 -4 -5
    -10 -4 -5
    -10 4 -5
    -10 4 -5
    -10 -4 -6
    -10 -4 -6
    -10 -4 -6
    10 -4 6
    10 -4 6
    -10 -4 -6
    -10 -4 -7
    -10 -4 -7
    -10 -4 -7
    10 -4 7
    10 -4 7
    -10 -4 -7
    -10 -4 -8
    -10 -4 -8
    -10 -4 -8
    10 -4 8
    10 -4 8
    -10 -4 -8
    -10 -4 -9
    -10 -4 -9
    10 -4 9
    10 -4 9
    -10 -4 -10
    -10 -4 -10
    10 -4 10
    10 -4 10
    -10 -4 -11
    -10 -4 -11
    10 -4 11
    10 -4 11
    10 -4 12
    10 4 12
    10 -4 12
    -10 -4 -12
    10 -4 13
    10 -4 13
    10 4 13
    -10 4 -14
    10 4 14
    10 4 15
    -10 6 18
    -10 -6 18
    -10 6 18
    -10 6 17
    -10 -6 17
    -10 -6 17
    -10 6 17
    -10 -6 16
    -10 6 16
    10 -6 -16
    -10 6 16
    10 -6 -15
    -10 6 15
    -10 -6 15
    -10 -6 15
    10 -6 -14
    -10 6 14
    -10 -6 14
    -10 -6 14
    10 -6 -13
    -10 -6 13
    -10 -6 13
    -10 6 13
    -10 6 13
    10 -6 -12
    -10 -6 12
    -10 6 12
    -10 6 12
    -10 -6 12
    -10 -6 12
    -10 -6 11
    -10 6 11
    -10 6 11
    -10 -6 11
    -10 -6 11
    -10 -6 10
    -10 6 10
    -10 6 10
    -10 -6 10
    -10 -6 10
    -10 -6 9
    -10 6 9
    -10 -6 9
    -10 -6 9
    -10 -6 9
    -10 6 9
    -10 -6 8
    -10 -6 8
    -10 6 8
    -10 -6 8
    -10 -6 7
    -10 6 7
    -10 6 7
    -10 -6 7
    -10 -6 7
    -10 -6 7
    -10 -6 6
    -10 -6 6
    -10 6 6
    -10 6 6
    -10 -6 6
    -10 -6 6
    -10 -6 5
    -10 -6 5
    -10 6 5
    -10 6 5
    -10 -6 5
    -10 -6 4
    -10 -6 4
    -10 6 4
    -10 6 4
    -10 -6 4
    -10 -6 3
    -10 -6 3
    -10 6 3
    -10 -6 3
    -10 6 2
    -10 -6 2
    -10 -6 2
    -10 -6 1
    -10 6 1
    -10 6 1
    -10 -6 1
    -10 -6 0
    -10 -6 0
    -10 6 0
    -10 6 0
    -10 -6 0
    -10 -6 0
    -10 -6 -1
    -10 -6 -1
    -10 6 -1
    -10 -6 -1
    -10 6 -1
    -10 6 -2
    -10 -6 -2
    -10 6 -3
    -10 -6 -3
    -10 -6 -3
    -10 6 -4
    -10 -6 -4
    -10 -6 -4
    -10 -6 -5
    -10 -6 -5
    -10 6 -5
    10 -6 5
    -10 -6 -6
    -10 -6 -6
    -10 -6 -6
    10 -6 6
    -10 -6 -7
    -10 -6 -7
    -10 -6 -7
    10 -6 7
    -10 -6 -8
    -10 -6 -8
    -10 -6 -8
    10 -6 8
    -10 -6 -9
    -10 -6 -9
    10 -6 9
    -10 -6 -9
    -10 -6 -10
    10 -6 10
    -10 -6 -10
    10 -6 11
    -10 -6 -11
    -10 -6 -12
    10 -6 12
    10 -8 -14
    -10 -8 14
    10 -8 -13
    -10 -8 13
    -10 -8 13
    10 -8 -12
    -10 -8 12
    -10 8 12
    -10 -8 12
    -10 -8 12
    10 -8 -11
    -10 -8 11
    -10 8 11
    -10 -8 11
    10 -8 -10
    -10 8 10
    -10 -8 10
    10 -8 -9
    -10 -8 9
    -10 8 9
    -10 -8 9
    -10 -8 8
    -10 -8 8
    -10 8 8
    -10 -8 8
    -10 8 7
    -10 -8 7
    -10 -8 7
    -10 -8 7
    -10 8 7
    -10 -8 7
    -10 -8 6
    -10 -8 6
    -10 8 6
    -10 -8 6
    -10 8 6
    -10 -8 6
    -10 8 5
    -10 -8 5
    -10 -8 5
    -10 8 5
    -10 -8 5
    -10 -8 4
    -10 -8 4
    -10 8 4
    -10 8 4
    -10 -8 4
    -10 -8 3
    -10 8 3
    -10 -8 3
    -10 8 2
    -10 -8 2
    -10 8 1
    -10 -8 1
    -10 -8 1
    -10 8 0
    -10 -8 0
    -10 8 0
    -10 -8 0
    -10 8 -1
    -10 8 -1
    -10 -8 -1
    -10 -8 -1
    -10 -8 -2
    -10 8 -2
    -10 -8 -3
    -10 8 -3
    10 -8 4
    -10 -8 -4
    10 -8 5
    -10 -8 -5
    10 -8 6
    -10 -8 -6
    10 -8 7
    -10 -8 -7
    -10 -8 -8
    11 -1 -22
    11 1 -22
    -11 1 22
    -11 1 21
    -11 -1 21
    11 -1 -20
    -11 1 20
    -11 -1 20
    -11 1 19
    -11 -1 19
    -11 1 18
    -11 1 18
    -11 1 18
    -11 -1 18
    -11 1 17
    -11 1 17
    -11 -1 17
    -11 1 17
    -11 1 16
    -11 -1 16
    -11 -1 16
    -11 1 16
    -11 1 16
    -11 1 16
    -11 1 15
    -11 1 15
    -11 -1 15
    -11 -1 15
    -11 1 15
    -11 1 15
    -11 1 14
    -11 1 14
    -11 -1 14
    -11 -1 14
    -11 1 14
    -11 1 14
    -11 1 13
    -11 -1 13
    -11 -1 13
    -11 1 13
    -11 1 13
    -11 -1 13
    11 -1 -13
    -11 1 13
    11 -1 -12
    -11 -1 12
    -11 1 12
    -11 1 12
    -11 -1 12
    -11 1 12
    -11 -1 12
    -11 1 12
    -11 1 12
    -11 -1 12
    11 -1 -11
    -11 1 11
    -11 -1 11
    -11 -1 11
    -11 1 11
    -11 1 11
    -11 -1 11
    -11 1 11
    -11 1 11
    -11 -1 11
    -11 1 10
    -11 -1 10
    -11 -1 10
    -11 1 10
    -11 -1 10
    -11 1 10
    -11 -1 10
    -11 -1 10
    -11 1 10
    -11 1 10
    -11 -1 9
    -11 -1 9
    -11 1 9
    -11 -1 9
    -11 1 9
    -11 -1 9
    -11 -1 9
    -11 1 9
    -11 1 9
    -11 -1 8
    -11 -1 8
    -11 1 8
    -11 1 8
    -11 -1 8
    -11 1 8
    -11 -1 8
    -11 -1 7
    -11 1 7
    -11 -1 7
    -11 -1 7
    -11 1 7
    -11 -1 7
    -11 1 7
    -11 -1 7
    -11 -1 7
    -11 1 7
    -11 -1 7
    -11 -1 6
    -11 1 6
    -11 -1 6
    -11 -1 6
    -11 1 6
    -11 -1 6
    -11 -1 6
    -11 1 6
    -11 -1 6
    -11 -1 6
    -11 1 6
    -11 1 6
    -11 -1 6
    -11 -1 6
    -11 1 5
    -11 -1 5
    -11 -1 5
    -11 1 5
    -11 -1 5
    -11 -1 5
    -11 -1 5
    -11 1 5
    -11 -1 5
    -11 -1 5
    -11 1 5
    -11 1 5
    -11 -1 5
    -11 -1 5
    -11 1 4
    -11 -1 4
    -11 -1 4
    -11 -1 4
    -11 -1 4
    -11 1 4
    -11 -1 4
    -11 1 4
    -11 -1 4
    -11 -1 4
    -11 -1 4
    -11 -1 4
    -11 1 4
    -11 1 4
    -11 -1 3
    -11 1 3
    -11 -1 3
    -11 -1 3
    -11 -1 3
    -11 1 3
    -11 -1 3
    -11 -1 3
    -11 -1 3
    -11 1 3
    -11 -1 3
    -11 -1 2
    -11 -1 2
    -11 1 2
    -11 -1 2
    -11 -1 2
    -11 1 2
    -11 -1 2
    -11 -1 2
    -11 1 2
    -11 -1 2
    -11 -1 2
    -11 1 2
    -11 -1 1
    -11 -1 1
    -11 1 1
    -11 -1 1
    -11 1 1
    -11 -1 1
    -11 -1 1
    -11 -1 1
    -11 -1 1
    -11 1 1
    -11 -1 1
    -11 1 1
    -11 -1 0
    -11 1 0
    -11 -1 0
    -11 -1 0
    -11 -1 0
    -11 -1 0
    -11 -1 0
    -11 -1 0
    -11 1 0
    -11 1 0
    -11 -1 0
    -11 -1 -1
    -11 -1 -1
    -11 1 -1
    -11 -1 -1
    -11 -1 -1
    -11 -1 -1
    -11 -1 -1
    -11 -1 -1
    -11 -1 -2
    -11 -1 -2
    -11 -1 -2
    -11 -1 -2
    -11 -1 -2
    -11 -1 -2
    -11 -1 -2
    -11 1 -2
    -11 -1 -3
    -11 -1 -3
    -11 -1 -3
    -11 -1 -3
    -11 -1 -3
    -11 -1 -3
    -11 1 -3
    -11 -1 -3
    -11 1 -3
    -11 -1 -4
    -11 -1 -4
    -11 -1 -4
    -11 -1 -4
    -11 1 -4
    -11 -1 -4
    -11 1 -4
    -11 -1 -4
    -11 -1 -5
    -11 -1 -5
    -11 -1 -5
    -11 -1 -5
    -11 1 -5
    -11 1 -5
    -11 1 -5
    -11 -1 -5
    -11 1 -5
    -11 -1 -5
    -11 -1 -6
    -11 -1 -6
    -11 -1 -6
    -11 1 -6
    -11 -1 -6
    -11 -1 -6
    -11 1 -6
    -11 -1 -6
    -11 1 -6
    -11 -1 -6
    -11 1 -7
    -11 1 -7
    -11 -1 -7
    -11 -1 -7
    -11 -1 -8
    -11 1 -8
    -11 -1 -8
    -11 -1 -9
    -11 1 -9
    -11 1 -9
    -11 -1 -10
    -11 1 -10
    11 1 11
    -11 -1 -11
    -11 1 -11
    11 -1 12
    11 1 12
    -11 1 -12
    -11 -1 -12
    11 -1 13
    11 1 13
    -11 -1 -13
    -11 1 -13
    -11 -1 -13
    11 -1 14
    11 1 14
    -11 1 -14
    -11 -1 -14
    11 1 15
    11 -1 15
    11 1 15
    -11 -1 -15
    -11 1 -15
    -11 -3 21
    -11 3 21
    -11 3 21
    -11 3 20
    -11 3 20
    -11 -3 20
    -11 3 20
    -11 3 19
    -11 -3 19
    -11 3 19
    -11 3 19
    -11 3 18
    -11 3 18
    -11 -3 18
    -11 -3 18
    -11 3 18
    -11 3 17
    -11 -3 17
    -11 -3 17
    -11 3 17
    -11 -3 17
    -11 3 17
    -11 3 16
    -11 -3 16
    -11 -3 16
    -11 -3 16
    -11 3 16
    -11 3 15
    -11 -3 15
    -11 -3 15
    -11 -3 15
    -11 -3 15
    -11 3 15
    -11 -3 14
    -11 3 14
    -11 -3 14
    -11 3 14
    -11 3 13
    -11 3 13
    -11 -3 13
    -11 -3 13
    -11 3 13
    -11 -3 13
    11 -3 -12
    -11 3 12
    -11 -3 12
    -11 3 12
    -11 3 12
    -11 -3 12
    -11 3 12
    -11 3 12
    -11 -3 12
    -11 -3 11
    -11 -3 11
    -11 3 11
    -11 -3 11
    -11 3 11
    -11 -3 11
    -11 3 11
    -11 -3 11
    -11 3 11
    -11 3 11
    -11 3 10
    -11 -3 10
    -11 -3 10
    -11 3 10
    -11 3 10
    -11 3 10
    -11 -3 10
    -11 3 10
    -11 -3 10
    -11 -3 9
    -11 -3 9
    -11 3 9
    -11 -3 9
    -11 3 9
    -11 -3 9
    -11 3 9
    -11 -3 9
    -11 3 9
    -11 3 9
    -11 -3 8
    -11 -3 8
    -11 -3 8
    -11 -3 8
    -11 3 8
    -11 3 8
    -11 -3 8
    -11 -3 8
    -11 -3 7
    -11 -3 7
    -11 -3 7
    -11 -3 7
    -11 -3 7
    -11 3 7
    -11 -3 7
    -11 -3 7
    -11 3 7
    -11 3 7
    -11 -3 7
    -11 3 7
    -11 -3 6
    -11 -3 6
    -11 -3 6
    -11 -3 6
    -11 -3 6
    -11 3 6
    -11 -3 6
    -11 -3 6
    -11 3 6
    -11 3 6
    -11 3 6
    -11 -3 6
    -11 -3 6
    -11 3 5
    -11 -3 5
    -11 3 5
    -11 -3 5
    -11 -3 5
    -11 -3 5
    -11 -3 5
    -11 3 5
    -11 -3 5
    -11 -3 5
    -11 -3 5
    -11 -3 5
    -11 3 5
    -11 3 5
    -11 -3 4
    -11 3 4
    -11 -3 4
    -11 3 4
    -11 -3 4
    -11 -3 4
    -11 -3 4
    -11 3 4
    -11 -3 4
    -11 -3 4
    -11 -3 4
    -11 -3 4
    -11 3 4
    -11 3 4
    -11 -3 3
    -11 -3 3
    -11 -3 3
    -11 3 3
    -11 -3 3
    -11 -3 3
    -11 -3 3
    -11 3 3
    -11 -3 3
    -11 3 3
    -11 -3 3
    -11 3 3
    -11 -3 3
    -11 -3 3
    -11 -3 2
    -11 -3 2
    -11 -3 2
    -11 3 2
    -11 -3 2
    -11 -3 2
    -11 -3 2
    -11 3 2
    -11 -3 2
    -11 3 2
    -11 -3 2
    -11 -3 2
    -11 3 2
    -11 3 2
    -11 -3 1
    -11 3 1
    -11 3 1
    -11 -3 1
    -11 -3 1
    -11 -3 1
    -11 3 1
    -11 -3 1
    -11 -3 1
    -11 3 1
    -11 -3 1
    -11 -3 1
    -11 -3 1
    -11 -3 1
    -11 -3 1
    -11 -3 0
    -11 -3 0
    -11 3 0
    -11 -3 0
    -11 -3 0
    -11 -3 0
    -11 -3 0
    -11 -3 0
    -11 3 0
    -11 -3 0
    -11 -3 0
    -11 3 0
    -11 -3 0
    -11 -3 -1
    -11 3 -1
    -11 -3 -1
    -11 -3 -1
    -11 -3 -1
    -11 -3 -1
    -11 -3 -1
    -11 -3 -1
    -11 3 -2
    -11 -3 -2
    -11 -3 -2
    -11 -3 -2
    -11 -3 -2
    -11 3 -2
    -11 -3 -2
    -11 -3 -2
    -11 3 -3
    -11 -3 -3
    -11 -3 -3
    -11 -3 -3
    -11 -3 -3
    -11 3 -3
    -11 -3 -3
    -11 -3 -3
    -11 3 -4
    -11 -3 -4
    -11 -3 -4
    -11 3 -4
    -11 -3 -4
    -11 -3 -4
    11 -3 4
    -11 -3 -4
    -11 -3 -4
    -11 -3 -5
    -11 3 -5
    -11 -3 -5
    -11 -3 -5
    -11 -3 -5
    -11 -3 -5
    -11 3 -5
    -11 -3 -6
    -11 -3 -6
    -11 -3 -6
    11 -3 6
    -11 3 -6
    -11 -3 -6
    -11 -3 -7
    -11 -3 -7
    -11 -3 -7
    11 -3 7
    -11 3 -7
    -11 -3 -7
    -11 -3 -8
    11 -3 8
    -11 -3 -8
    -11 3 -8
    -11 -3 -8
    -11 -3 -9
    11 -3 9
    -11 -3 -9
    -11 -3 -9
    -11 3 -9
    -11 -3 -10
    11 -3 10
    -11 -3 -10
    -11 -3 -10
    -11 -3 -11
    11 -3 11
    11 3 11
    -11 -3 -11
    -11 3 -12
    -11 -3 -12
    11 -3 12
    11 3 12
    -11 3 -13
    -11 -3 -13
    11 -3 13
    11 3 13
    -11 3 -14
    -11 -3 -14
    11 -3 14
    11 3 14
    -11 5 19
    -11 -5 19
    -11 5 19
    -11 5 18
    -11 -5 18
    -11 5 18
    -11 5 17
    -11 5 17
    -11 -5 17
    -11 5 16
    -11 5 16
    -11 -5 16
    -11 -5 15
    -11 -5 15
    11 -5 -15
    -11 5 15
    -11 5 15
    -11 5 14
    -11 -5 14
    -11 -5 14
    11 -5 -14
    -11 5 14
    -11 5 13
    -11 5 13
    -11 -5 13
    -11 -5 13
    -11 -5 12
    -11 -5 12
    -11 5 12
    -11 -5 12
    -11 5 11
    -11 -5 11
    -11 5 11
    -11 -5 11
    -11 -5 11
    -11 5 10
    -11 -5 10
    -11 5 10
    -11 -5 10
    -11 -5 10
    -11 -5 10
    -11 5 9
    -11 -5 9
    -11 -5 9
    -11 -5 9
    -11 5 9
    -11 -5 9
    -11 -5 8
    -11 5 8
    -11 -5 8
    -11 -5 8
    -11 -5 8
    -11 -5 8
    -11 5 8
    -11 5 8
    -11 -5 7
    -11 -5 7
    -11 -5 7
    -11 -5 7
    -11 5 7
    -11 -5 7
    -11 5 7
    -11 -5 7
    -11 5 7
    -11 -5 6
    -11 5 6
    -11 -5 6
    -11 -5 6
    -11 5 6
    -11 -5 6
    -11 -5 6
    -11 -5 6
    -11 -5 6
    -11 -5 6
    -11 -5 6
    -11 5 6
    -11 -5 5
    -11 5 5
    -11 -5 5
    -11 -5 5
    -11 5 5
    -11 -5 5
    -11 -5 5
    -11 -5 5
    -11 -5 5
    -11 5 5
    -11 5 5
    -11 5 4
    -11 -5 4
    -11 -5 4
    -11 5 4
    -11 -5 4
    -11 -5 4
    -11 -5 4
    -11 -5 4
    -11 -5 4
    -11 5 4
    -11 5 4
    -11 -5 3
    -11 -5 3
    -11 5 3
    -11 -5 3
    -11 -5 3
    -11 -5 3
    -11 5 3
    -11 -5 3
    -11 -5 3
    -11 -5 2
    -11 5 2
    -11 -5 2
    -11 -5 2
    -11 -5 2
    -11 -5 2
    -11 5 2
    -11 -5 2
    -11 -5 2
    -11 5 1
    -11 -5 1
    -11 -5 1
    -11 -5 1
    -11 -5 1
    -11 -5 1
    -11 5 1
    -11 -5 1
    -11 -5 1
    -11 -5 0
    -11 -5 0
    -11 -5 0
    -11 -5 0
    -11 5 0
    -11 -5 0
    -11 -5 0
    -11 -5 -1
    -11 -5 -1
    -11 -5 -1
    -11 5 -1
    -11 5 -1
    -11 -5 -1
    -11 -5 -2
    -11 -5 -2
    -11 -5 -2
    -11 5 -2
    -11 -5 -2
    -11 -5 -3
    -11 -5 -3
    -11 -5 -3
    -11 5 -3
    -11 5 -3
    -11 -5 -4
    -11 -5 -4
    -11 5 -4
    -11 -5 -4
    -11 -5 -5
    -11 -5 -5
    -11 -5 -5
    -11 -5 -6
    -11 -5 -6
    11 -5 6
    -11 -5 -6
    -11 -5 -7
    -11 -5 -7
    -11 -5 -7
    11 -5 7
    11 -5 7
    -11 -5 -8
    -11 -5 -8
    -11 -5 -8
    11 -5 8
    11 -5 8
    -11 -5 -9
    11 -5 9
    11 -5 9
    -11 -5 -10
    11 -5 10
    -11 -5 -11
    11 -5 11
    11 5 11
    -11 -5 -12
    11 5 12
    -11 5 -12
    11 -5 12
    11 -7 -16
    -11 -7 16
    11 -7 -15
    -11 -7 15
    11 -7 -14
    -11 -7 14
    -11 -7 14
    11 -7 -13
    -11 7 13
    -11 -7 13
    -11 -7 13
    11 -7 -12
    -11 7 12
    -11 -7 12
    -11 -7 12
    11 -7 -11
    -11 -7 11
    -11 7 11
    -11 -7 11
    -11 -7 11
    11 -7 -10
    -11 -7 10
    -11 -7 10
    -11 7 10
    -11 -7 9
    -11 7 9
    -11 -7 9
    -11 7 8
    -11 -7 8
    -11 -7 8
    -11 -7 8
    -11 -7 8
    -11 7 8
    -11 -7 8
    -11 7 7
    -11 -7 7
    -11 -7 7
    -11 -7 7
    -11 -7 7
    -11 7 7
    -11 -7 7
    -11 7 6
    -11 -7 6
    -11 -7 6
    -11 -7 6
    -11 7 6
    -11 -7 6
    -11 -7 6
    -11 -7 5
    -11 -7 5
    -11 -7 5
    -11 7 5
    -11 -7 5
    -11 7 5
    -11 -7 5
    -11 -7 4
    -11 -7 4
    -11 -7 4
    -11 -7 4
    -11 7 4
    -11 -7 4
    -11 7 3
    -11 -7 3
    -11 -7 3
    -11 -7 3
    -11 -7 2
    -11 -7 2
    -11 7 2
    -11 -7 2
    -11 -7 1
    -11 -7 1
    -11 7 0
    -11 7 0
    -11 -7 0
    -11 -7 0
    -11 -7 0
    -11 7 -1
    -11 7 -1
    -11 -7 -1
    -11 -7 -1
    -11 -7 -2
    -11 7 -2
    -11 -7 -3
    -11 7 -3
    11 -7 4
    -11 -7 -4
    11 -7 5
    -11 -7 -5
    -11 -7 -5
    11 -7 6
    -11 -7 -6
    11 -7 7
    -11 -7 -7
    -11 -7 -7
    11 -7 8
    -11 -7 -8
    -11 -7 -8
    -11 -7 -9
    11 -7 9
    11 -7 9
    -11 9 8
    -11 -9 8
    -11 9 7
    -11 -9 7
    -11 -9 7
    -11 9 7
    -11 -9 6
    -11 -9 6
    -11 -9 6
    -11 9 6
    -11 9 6
    -11 -9 5
    -11 -9 5
    -11 -9 5
    -11 9 5
    -11 -9 4
    -11 9 4
    -11 -9 4
    -11 -9 4
    -11 9 3
    -11 -9 3
    -11 -9 3
    -11 -9 3
    -11 -9 2
    -11 -9 2
    -11 9 2
    -11 -9 2
    -11 -9 1
    -11 9 1
    -11 -9 1
    -11 -9 1
    -11 9 0
    -11 -9 0
    -11 -9 0
    11 -9 1
    -11 -9 -1
    -12 0 22
    12 0 -21
    -12 0 21
    -12 0 20
    -12 0 19
    -12 0 19
    -12 0 18
    -12 0 18
    -12 0 17
    -12 0 17
    -12 0 16
    -12 0 16
    -12 0 15
    -12 0 15
    -12 0 15
    -12 0 14
    -12 0 14
    -12 0 14
    -12 0 13
    -12 0 13
    -12 0 13
    -12 0 12
    -12 0 12
    -12 0 12
    -12 0 12
    -12 0 12
    -12 0 11
    -12 0 11
    -12 0 11
    -12 0 11
    -12 0 11
    -12 0 10
    -12 0 10
    -12 0 10
    -12 0 9
    -12 0 9
    -12 0 9
    -12 0 8
    -12 0 8
    -12 0 8
    -12 0 8
    -12 0 8
    -12 0 8
    -12 0 7
    -12 0 7
    -12 0 7
    -12 0 7
    -12 0 7
    -12 0 7
    -12 0 7
    -12 0 6
    -12 0 6
    -12 0 6
    -12 0 6
    -12 0 6
    -12 0 6
    -12 0 6
    -12 0 5
    -12 0 5
    -12 0 5
    -12 0 5
    -12 0 5
    -12 0 5
    -12 0 4
    -12 0 4
    -12 0 4
    -12 0 4
    -12 0 4
    -12 0 4
    -12 0 3
    -12 0 3
    -12 0 3
    -12 0 3
    -12 0 3
    -12 0 2
    -12 0 2
    -12 0 2
    -12 0 2
    -12 0 2
    -12 0 1
    -12 0 1
    -12 0 1
    -12 0 1
    -12 0 1
    -12 0 1
    -12 0 0
    -12 0 0
    -12 0 0
    -12 0 0
    -12 0 0
    -12 0 0
    -12 0 0
    -12 0 -1
    -12 0 -1
    -12 0 -1
    -12 0 -1
    -12 0 -2
    -12 0 -2
    -12 0 -2
    -12 0 -2
    -12 0 -3
    -12 0 -3
    -12 0 -3
    -12 0 -4
    -12 0 -4
    -12 0 -4
    -12 0 -4
    -12 0 -5
    -12 0 -5
    -12 0 -5
    -12 0 -5
    -12 0 -6
    -12 0 -6
    -12 0 -6
    -12 0 -7
    -12 0 -7
    -12 0 -7
    -12 0 -8
    -12 0 -8
    -12 0 -9
    -12 0 -9
    -12 0 -10
    -12 0 -10
    -12 0 -11
    -12 0 -12
    -12 0 -12
    12 0 13
    -12 0 -13
    -12 0 -13
    -12 0 -14
    -12 0 -14
    -12 2 21
    -12 -2 21
    -12 -2 21
    -12 2 20
    -12 -2 20
    -12 -2 20
    -12 2 20
    -12 2 19
    -12 -2 19
    -12 -2 19
    -12 2 19
    -12 2 18
    -12 2 18
    -12 -2 18
    -12 2 18
    -12 2 17
    -12 2 17
    -12 -2 17
    -12 -2 17
    -12 2 17
    -12 2 16
    -12 2 16
    -12 -2 16
    -12 -2 16
    -12 2 16
    -12 2 15
    -12 2 15
    -12 -2 15
    -12 -2 15
    -12 2 15
    -12 2 14
    -12 2 14
    -12 -2 14
    -12 -2 14
    -12 2 14
    -12 2 13
    -12 2 13
    -12 2 13
    -12 -2 13
    -12 2 13
    -12 -2 12
    -12 2 12
    -12 2 12
    -12 2 12
    -12 2 12
    -12 -2 11
    -12 -2 11
    -12 2 11
    -12 2 11
    -12 2 11
    -12 2 11
    -12 -2 11
    -12 -2 10
    -12 2 10
    -12 2 10
    -12 -2 10
    -12 2 10
    -12 -2 10
    -12 2 10
    -12 -2 10
    -12 2 9
    -12 -2 9
    -12 2 9
    -12 -2 9
    -12 -2 9
    -12 2 9
    -12 -2 9
    -12 -2 9
    -12 2 9
    -12 -2 8
    -12 -2 8
    -12 -2 8
    -12 2 8
    -12 -2 8
    -12 -2 8
    -12 2 8
    -12 -2 8
    -12 2 8
    -12 -2 8
    -12 -2 8
    -12 2 8
    -12 2 7
    -12 -2 7
    -12 -2 7
    -12 -2 7
    -12 -2 7
    -12 2 7
    -12 2 7
    -12 2 7
    -12 -2 7
    -12 -2 7
    -12 -2 7
    -12 2 7
    -12 -2 6
    -12 -2 6
    -12 -2 6
    -12 -2 6
    -12 2 6
    -12 -2 6
    -12 -2 6
    -12 2 6
    -12 -2 6
    -12 2 6
    -12 2 6
    -12 -2 5
    -12 -2 5
    -12 2 5
    -12 -2 5
    -12 -2 5
    -12 -2 5
    -12 -2 5
    -12 2 5
    -12 -2 5
    -12 -2 5
    -12 2 5
    -12 2 5
    -12 -2 4
    -12 -2 4
    -12 -2 4
    -12 2 4
    -12 -2 4
    -12 -2 4
    -12 -2 4
    -12 2 4
    -12 2 4
    -12 -2 3
    -12 -2 3
    -12 -2 3
    -12 -2 3
    -12 2 3
    -12 -2 3
    -12 -2 3
    -12 -2 3
    -12 2 3
    -12 -2 3
    -12 2 3
    -12 -2 2
    -12 -2 2
    -12 2 2
    -12 -2 2
    -12 -2 2
    -12 -2 2
    -12 -2 2
    -12 2 2
    -12 -2 2
    -12 -2 2
    -12 -2 2
    -12 -2 1
    -12 -2 1
    -12 -2 1
    -12 2 1
    -12 -2 1
    -12 -2 1
    -12 -2 1
    -12 -2 1
    -12 -2 1
    -12 2 1
    -12 -2 1
    -12 2 1
    -12 -2 0
    -12 -2 0
    -12 2 0
    -12 -2 0
    -12 -2 0
    -12 -2 0
    -12 -2 0
    -12 -2 0
    -12 -2 0
    -12 -2 0
    -12 2 0
    -12 -2 0
    -12 2 0
    -12 2 -1
    -12 -2 -1
    -12 -2 -1
    -12 -2 -1
    -12 -2 -1
    -12 -2 -1
    -12 -2 -1
    -12 -2 -1
    -12 -2 -1
    -12 -2 -2
    -12 -2 -2
    -12 -2 -2
    -12 -2 -2
    -12 -2 -2
    -12 -2 -2
    -12 -2 -2
    -12 2 -2
    -12 -2 -3
    -12 -2 -3
    -12 -2 -3
    -12 -2 -3
    -12 -2 -3
    -12 -2 -3
    -12 2 -3
    -12 -2 -4
    -12 -2 -4
    -12 -2 -4
    -12 -2 -4
    -12 2 -4
    -12 -2 -4
    -12 2 -4
    -12 -2 -5
    -12 -2 -5
    -12 -2 -5
    -12 -2 -5
    -12 2 -5
    -12 2 -5
    -12 -2 -5
    -12 -2 -6
    -12 -2 -6
    -12 -2 -6
    -12 -2 -6
    -12 2 -6
    -12 2 -6
    -12 -2 -6
    12 -2 7
    -12 -2 -7
    -12 -2 -7
    -12 -2 -7
    -12 -2 -7
    -12 2 -7
    -12 2 -7
    -12 -2 -7
    -12 -2 -8
    12 -2 8
    -12 2 -8
    -12 -2 -8
    -12 -2 -8
    12 -2 9
    -12 2 -9
    -12 -2 -9
    -12 2 -9
    -12 -2 -9
    -12 2 -10
    -12 -2 -10
    -12 2 -10
    -12 -2 -10
    12 -2 11
    -12 2 -11
    -12 -2 -11
    -12 -2 -11
    12 -2 12
    12 2 12
    -12 2 -12
    -12 -2 -12
    -12 -2 -12
    12 -2 13
    12 2 13
    -12 2 -13
    -12 -2 -13
    -12 2 -13
    -12 -2 -14
    -12 2 -14
    12 2 14
    12 -2 14
    12 2 14
    -12 4 20
    -12 4 20
    -12 -4 19
    -12 4 19
    -12 4 18
    -12 -4 18
    -12 4 18
    -12 4 17
    -12 -4 17
    -12 4 17
    -12 4 16
    -12 -4 16
    -12 4 16
    -12 4 15
    -12 -4 15
    -12 -4 15
    -12 4 15
    -12 -4 14
    -12 -4 14
    -12 4 14
    -12 4 14
    -12 4 14
    -12 4 13
    -12 4 13
    -12 -4 13
    -12 -4 13
    -12 4 13
    -12 -4 13
    -12 4 12
    -12 4 12
    -12 -4 12
    -12 -4 12
    -12 4 12
    -12 -4 12
    -12 -4 11
    -12 -4 11
    -12 -4 11
    -12 4 11
    -12 4 11
    -12 -4 11
    -12 -4 10
    -12 -4 10
    -12 -4 10
    -12 4 10
    -12 4 10
    -12 -4 10
    -12 -4 9
    -12 -4 9
    -12 -4 9
    -12 4 9
    -12 4 9
    -12 4 8
    -12 -4 8
    -12 -4 8
    -12 -4 8
    -12 -4 8
    -12 -4 8
    -12 -4 8
    -12 4 8
    -12 4 8
    -12 -4 7
    -12 -4 7
    -12 -4 7
    -12 -4 7
    -12 4 7
    -12 -4 7
    -12 -4 7
    -12 -4 7
    -12 4 7
    -12 4 7
    -12 -4 6
    -12 -4 6
    -12 -4 6
    -12 4 6
    -12 -4 6
    -12 -4 6
    -12 4 6
    -12 4 6
    -12 -4 6
    -12 4 6
    -12 4 5
    -12 -4 5
    -12 -4 5
    -12 -4 5
    -12 -4 5
    -12 4 5
    -12 4 5
    -12 -4 5
    -12 4 5
    -12 -4 5
    -12 -4 4
    -12 4 4
    -12 -4 4
    -12 -4 4
    -12 -4 4
    -12 4 4
    -12 -4 4
    -12 -4 4
    -12 4 4
    -12 4 4
    -12 -4 3
    -12 4 3
    -12 -4 3
    -12 -4 3
    -12 4 3
    -12 -4 3
    -12 -4 3
    -12 4 3
    -12 -4 3
    -12 -4 2
    -12 -4 2
    -12 4 2
    -12 -4 2
    -12 -4 2
    -12 -4 2
    -12 4 2
    -12 -4 2
    -12 -4 1
    -12 4 1
    -12 -4 1
    -12 -4 1
    -12 4 1
    -12 -4 1
    -12 -4 1
    -12 -4 1
    -12 4 1
    -12 -4 1
    -12 -4 1
    -12 -4 1
    -12 -4 0
    -12 -4 0
    -12 4 0
    -12 -4 0
    -12 -4 0
    -12 -4 0
    -12 4 0
    -12 -4 0
    -12 -4 0
    -12 -4 -1
    -12 -4 -1
    -12 -4 -1
    -12 -4 -1
    -12 4 -1
    -12 -4 -2
    -12 -4 -2
    -12 -4 -2
    -12 4 -2
    -12 -4 -2
    -12 -4 -3
    -12 -4 -3
    -12 -4 -3
    -12 4 -3
    -12 -4 -3
    -12 -4 -4
    -12 -4 -4
    -12 -4 -4
    -12 4 -4
    -12 -4 -4
    -12 -4 -5
    -12 -4 -5
    -12 4 -5
    -12 -4 -5
    -12 -4 -6
    -12 -4 -6
    -12 4 -6
    -12 -4 -6
    -12 -4 -7
    -12 -4 -7
    -12 -4 -7
    12 -4 7
    -12 4 -7
    -12 -4 -8
    -12 -4 -8
    -12 -4 -8
    12 -4 8
    -12 4 -8
    -12 -4 -9
    -12 -4 -9
    12 -4 9
    -12 4 -9
    -12 -4 -10
    -12 -4 -10
    12 -4 10
    12 4 10
    -12 4 -11
    -12 -4 -11
    12 -4 11
    12 4 11
    -12 4 -12
    -12 -4 -12
    12 4 12
    -12 -6 17
    -12 6 17
    -12 -6 16
    12 -6 -16
    -12 -6 15
    -12 -6 15
    -12 6 15
    12 -6 -15
    -12 -6 14
    -12 -6 14
    -12 6 14
    -12 6 14
    12 -6 -14
    -12 -6 13
    -12 -6 13
    -12 6 13
    -12 6 13
    12 -6 -13
    -12 -6 12
    -12 -6 12
    -12 6 12
    -12 6 12
    -12 -6 11
    -12 -6 11
    -12 6 11
    -12 6 11
    -12 -6 10
    -12 6 10
    -12 6 10
    -12 6 9
    -12 -6 9
    -12 -6 9
    -12 -6 9
    -12 6 9
    -12 -6 9
    -12 -6 8
    -12 6 8
    -12 -6 8
    -12 -6 8
    -12 -6 8
    -12 -6 8
    -12 6 8
    -12 6 8
    -12 -6 7
    -12 6 7
    -12 -6 7
    -12 -6 7
    -12 6 7
    -12 6 7
    -12 -6 7
    -12 -6 7
    -12 -6 6
    -12 -6 6
    -12 -6 6
    -12 6 6
    -12 -6 6
    -12 6 6
    -12 -6 6
    -12 -6 5
    -12 -6 5
    -12 -6 5
    -12 -6 5
    -12 6 5
    -12 6 5
    -12 6 4
    -12 -6 4
    -12 -6 4
    -12 -6 4
    -12 -6 3
    -12 -6 3
    -12 6 3
    -12 -6 3
    -12 -6 3
    -12 -6 2
    -12 6 2
    -12 -6 2
    -12 -6 2
    -12 -6 1
    -12 -6 1
    -12 6 1
    -12 -6 1
    -12 6 0
    -12 -6 0
    -12 -6 0
    -12 -6 0
    -12 -6 0
    -12 -6 -1
    -12 6 -1
    -12 6 -1
    -12 -6 -1
    -12 -6 -2
    -12 -6 -2
    -12 6 -2
    -12 -6 -3
    -12 -6 -3
    12 -6 3
    -12 6 -3
    -12 -6 -4
    -12 -6 -4
    -12 -6 -4
    12 -6 4
    -12 -6 -5
    -12 -6 -5
    -12 -6 -5
    12 -6 5
    -12 -6 -6
    12 -6 6
    -12 6 -6
    -12 -6 -6
    -12 -6 -7
    12 -6 7
    -12 -6 -7
    -12 -6 -8
    12 -6 8
    -12 6 -8
    -12 -6 -8
    -12 -6 -9
    -12 6 -9
    12 -6 9
    -12 -8 12
    12 -8 -12
    -12 -8 11
    -12 8 11
    12 -8 -11
    -12 -8 10
    -12 8 10
    12 -8 -10
    -12 8 9
    -12 -8 9
    -12 -8 8
    -12 -8 8
    -12 8 8
    -12 -8 7
    -12 -8 7
    -12 -8 7
    -12 8 7
    -12 8 7
    -12 -8 6
    -12 -8 6
    -12 8 6
    -12 -8 6
    -12 8 6
    -12 -8 5
    -12 -8 5
    -12 8 5
    -12 -8 5
    -12 -8 4
    -12 -8 4
    -12 8 4
    -12 -8 4
    -12 -8 3
    -12 -8 3
    -12 8 3
    -12 -8 3
    -12 -8 2
    -12 -8 2
    -12 8 2
    -12 -8 2
    -12 -8 1
    -12 -8 1
    -12 8 1
    -12 8 1
    -12 -8 1
    -12 8 0
    -12 -8 0
    -12 -8 -1
    12 -8 1
    -12 -8 -2
    12 -8 2
    -12 -8 -3
    12 -8 3
    -12 -8 -4
    12 -8 4
    -13 -1 21
    -13 1 21
    -13 1 20
    -13 -1 20
    -13 1 19
    -13 -1 19
    -13 -1 19
    -13 1 19
    -13 1 18
    -13 -1 18
    -13 1 18
    -13 1 17
    -13 -1 17
    -13 1 17
    -13 -1 16
    -13 1 16
    -13 -1 16
    -13 1 16
    -13 1 15
    -13 -1 15
    -13 -1 15
    -13 1 15
    -13 1 14
    -13 -1 14
    -13 -1 14
    -13 1 14
    -13 -1 14
    -13 1 13
    -13 -1 13
    -13 1 13
    -13 -1 13
    -13 -1 13
    -13 1 13
    -13 -1 12
    -13 1 12
    -13 -1 12
    -13 -1 12
    -13 -1 12
    -13 1 12
    -13 1 11
    -13 -1 11
    -13 -1 11
    -13 -1 11
    -13 1 11
    -13 -1 11
    -13 1 10
    -13 -1 10
    -13 -1 10
    -13 -1 10
    -13 1 10
    -13 -1 10
    -13 1 9
    -13 -1 9
    -13 -1 9
    -13 -1 9
    -13 1 9
    -13 -1 9
    -13 -1 9
    -13 -1 8
    -13 -1 8
    -13 1 8
    -13 -1 8
    -13 1 8
    -13 1 8
    -13 -1 8
    -13 -1 8
    -13 -1 8
    -13 1 8
    -13 1 8
    -13 1 8
    -13 -1 7
    -13 1 7
    -13 1 7
    -13 1 7
    -13 -1 7
    -13 -1 7
    -13 -1 7
    -13 -1 7
    -13 1 7
    -13 1 7
    -13 -1 7
    -13 -1 7
    -13 1 7
    -13 -1 6
    -13 -1 6
    -13 1 6
    -13 1 6
    -13 -1 6
    -13 1 6
    -13 -1 6
    -13 -1 6
    -13 1 6
    -13 1 6
    -13 -1 6
    -13 1 6
    -13 -1 5
    -13 1 5
    -13 -1 5
    -13 1 5
    -13 -1 5
    -13 -1 5
    -13 1 5
    -13 -1 5
    -13 1 5
    -13 -1 5
    -13 1 5
    -13 -1 4
    -13 -1 4
    -13 1 4
    -13 -1 4
    -13 -1 4
    -13 -1 4
    -13 1 4
    -13 -1 4
    -13 1 4
    -13 -1 3
    -13 1 3
    -13 -1 3
    -13 -1 3
    -13 1 3
    -13 -1 3
    -13 -1 3
    -13 -1 3
    -13 -1 2
    -13 1 2
    -13 -1 2
    -13 -1 2
    -13 1 2
    -13 1 2
    -13 -1 2
    -13 -1 2
    -13 -1 2
    -13 -1 1
    -13 -1 1
    -13 -1 1
    -13 -1 1
    -13 1 1
    -13 1 1
    -13 1 1
    -13 -1 1
    -13 -1 1
    -13 1 1
    -13 1 1
    -13 -1 0
    -13 1 0
    -13 -1 0
    -13 -1 0
    -13 1 0
    -13 -1 0
    -13 1 0
    -13 1 0
    -13 -1 0
    -13 1 0
    -13 -1 -1
    -13 -1 -1
    -13 1 -1
    -13 -1 -1
    -13 1 -1
    -13 1 -1
    -13 1 -1
    -13 -1 -1
    -13 -1 -2
    -13 -1 -2
    -13 1 -2
    -13 1 -2
    -13 1 -2
    -13 -1 -2
    -13 1 -2
    -13 -1 -2
    -13 -1 -3
    -13 1 -3
    -13 -1 -3
    -13 1 -3
    -13 1 -3
    -13 -1 -3
    -13 1 -3
    -13 -1 -3
    -13 -1 -3
    -13 -1 -3
    -13 1 -4
    -13 -1 -4
    -13 1 -4
    -13 1 -4
    -13 -1 -4
    -13 -1 -4
    -13 -1 -4
    -13 1 -5
    -13 -1 -5
    -13 -1 -5
    -13 1 -5
    -13 1 -5
    -13 -1 -5
    -13 -1 -5
    -13 1 -6
    -13 -1 -6
    -13 -1 -6
    -13 1 -6
    -13 -1 -6
    -13 -1 -6
    -13 1 -6
    -13 1 -7
    -13 -1 -7
    -13 1 -7
    -13 1 -7
    -13 -1 -7
    -13 -1 -7
    -13 -1 -8
    -13 1 -8
    -13 1 -8
    -13 -1 -8
    -13 1 -8
    -13 -1 -8
    13 -1 9
    -13 -1 -9
    -13 1 -9
    -13 -1 -9
    -13 1 -9
    -13 -1 -9
    13 -1 10
    -13 1 -10
    -13 -1 -10
    -13 1 -10
    -13 1 -10
    -13 -1 -10
    13 -1 11
    -13 -1 -11
    -13 1 -11
    -13 1 -11
    -13 -1 -11
    13 -1 12
    -13 1 -12
    -13 -1 -12
    -13 1 -12
    -13 -1 -12
    13 1 13
    13 -1 13
    -13 -1 -13
    -13 -1 -13
    -13 1 -13
    -13 -3 20
    -13 3 20
    -13 3 20
    -13 -3 19
    -13 3 19
    -13 -3 19
    -13 3 19
    -13 -3 18
    -13 -3 18
    -13 3 18
    -13 -3 18
    -13 3 18
    -13 -3 17
    -13 -3 17
    -13 3 17
    -13 3 17
    -13 3 16
    -13 -3 16
    -13 -3 16
    -13 3 16
    -13 3 15
    -13 -3 15
    -13 -3 15
    -13 3 15
    -13 -3 14
    -13 3 14
    -13 -3 14
    -13 3 14
    -13 3 14
    -13 -3 13
    -13 3 13
    -13 -3 13
    -13 3 13
    -13 3 13
    -13 -3 12
    -13 3 12
    -13 3 12
    -13 -3 12
    -13 3 12
    -13 -3 11
    -13 3 11
    -13 3 11
    -13 -3 11
    -13 3 11
    -13 -3 10
    -13 3 10
    -13 3 10
    -13 3 10
    -13 -3 10
    -13 -3 9
    -13 3 9
    -13 -3 9
    -13 3 9
    -13 -3 9
    -13 -3 8
    -13 -3 8
    -13 -3 8
    -13 3 8
    -13 -3 8
    -13 -3 8
    -13 -3 8
    -13 3 8
    -13 3 8
    -13 -3 7
    -13 -3 7
    -13 -3 7
    -13 3 7
    -13 -3 7
    -13 -3 7
    -13 3 7
    -13 3 7
    -13 -3 7
    -13 3 7
    -13 -3 6
    -13 -3 6
    -13 -3 6
    -13 3 6
    -13 -3 6
    -13 -3 6
    -13 3 6
    -13 -3 6
    -13 3 6
    -13 -3 6
    -13 3 6
    -13 -3 5
    -13 3 5
    -13 -3 5
    -13 -3 5
    -13 3 5
    -13 -3 5
    -13 3 5
    -13 -3 5
    -13 -3 5
    -13 -3 5
    -13 -3 4
    -13 -3 4
    -13 -3 4
    -13 -3 4
    -13 3 4
    -13 -3 4
    -13 -3 4
    -13 -3 4
    -13 -3 3
    -13 -3 3
    -13 -3 3
    -13 -3 3
    -13 -3 3
    -13 3 3
    -13 -3 3
    -13 -3 3
    -13 -3 3
    -13 -3 2
    -13 3 2
    -13 -3 2
    -13 -3 2
    -13 -3 2
    -13 -3 2
    -13 3 2
    -13 -3 2
    -13 -3 2
    -13 -3 2
    -13 -3 2
    -13 -3 1
    -13 3 1
    -13 -3 1
    -13 -3 1
    -13 -3 1
    -13 -3 1
    -13 -3 1
    -13 -3 1
    -13 3 1
    -13 3 0
    -13 -3 0
    -13 -3 0
    -13 -3 0
    -13 -3 0
    -13 -3 0
    -13 -3 0
    -13 -3 0
    -13 3 0
    -13 -3 -1
    -13 -3 -1
    -13 -3 -1
    -13 -3 -1
    -13 3 -1
    -13 -3 -2
    -13 -3 -2
    -13 -3 -2
    -13 -3 -2
    -13 3 -2
    -13 -3 -2
    -13 -3 -3
    -13 -3 -3
    -13 -3 -3
    -13 -3 -3
    -13 -3 -3
    -13 3 -3
    -13 -3 -4
    -13 -3 -4
    -13 -3 -4
    -13 -3 -4
    -13 3 -4
    -13 -3 -4
    -13 3 -4
    -13 -3 -5
    -13 -3 -5
    -13 -3 -5
    -13 -3 -5
    -13 3 -5
    -13 -3 -5
    -13 3 -5
    -13 -3 -6
    -13 -3 -6
    -13 -3 -6
    -13 -3 -6
    -13 3 -6
    -13 3 -6
    -13 -3 -6
    -13 3 -6
    -13 -3 -7
    -13 -3 -7
    -13 3 -7
    -13 3 -7
    -13 -3 -7
    -13 3 -7
    -13 -3 -7
    13 -3 8
    -13 3 -8
    -13 3 -8
    -13 -3 -8
    -13 -3 -8
    13 -3 9
    -13 3 -9
    -13 3 -9
    -13 -3 -9
    13 -3 10
    -13 3 -10
    -13 3 -10
    -13 -3 -10
    -13 3 -11
    13 -3 11
    -13 -3 -11
    13 -3 12
    -13 -3 -12
    -13 3 -12
    -13 3 -12
    -13 5 18
    -13 5 18
    -13 -5 18
    -13 5 17
    -13 5 17
    -13 -5 17
    -13 5 16
    -13 5 16
    -13 -5 16
    -13 5 15
    13 -5 -15
    -13 -5 15
    -13 -5 15
    -13 5 15
    -13 -5 14
    -13 -5 14
    -13 5 14
    -13 5 14
    -13 -5 13
    -13 -5 13
    -13 5 13
    -13 5 13
    -13 -5 12
    -13 -5 12
    -13 5 12
    -13 5 12
    -13 -5 11
    -13 -5 11
    -13 5 11
    -13 5 11
    -13 -5 10
    -13 -5 10
    -13 5 10
    -13 5 10
    -13 -5 9
    -13 -5 9
    -13 -5 9
    -13 -5 9
    -13 5 9
    -13 5 9
    -13 -5 8
    -13 -5 8
    -13 -5 8
    -13 5 8
    -13 5 8
    -13 5 7
    -13 -5 7
    -13 -5 7
    -13 -5 7
    -13 -5 7
    -13 -5 7
    -13 5 7
    -13 5 7
    -13 -5 6
    -13 -5 6
    -13 -5 6
    -13 -5 6
    -13 5 6
    -13 -5 6
    -13 5 6
    -13 -5 6
    -13 5 6
    -13 -5 5
    -13 -5 5
    -13 -5 5
    -13 5 5
    -13 -5 5
    -13 5 5
    -13 -5 5
    -13 -5 5
    -13 -5 4
    -13 -5 4
    -13 -5 4
    -13 -5 4
    -13 5 4
    -13 -5 4
    -13 -5 3
    -13 -5 3
    -13 5 3
    -13 -5 3
    -13 -5 3
    -13 -5 3
    -13 -5 2
    -13 -5 2
    -13 5 2
    -13 -5 2
    -13 -5 2
    -13 -5 1
    -13 5 1
    -13 -5 1
    -13 -5 1
    -13 -5 1
    -13 -5 1
    -13 5 0
    -13 -5 0
    -13 -5 0
    -13 -5 0
    -13 5 0
    -13 -5 0
    -13 -5 -1
    -13 -5 -1
    -13 -5 -1
    -13 -5 -1
    -13 5 -1
    -13 -5 -2
    -13 -5 -2
    -13 -5 -2
    -13 -5 -2
    -13 5 -2
    -13 -5 -3
    -13 -5 -3
    -13 -5 -3
    -13 5 -3
    -13 -5 -4
    -13 -5 -4
    -13 -5 -4
    -13 5 -4
    -13 -5 -5
    -13 -5 -5
    -13 -5 -5
    -13 5 -5
    -13 -5 -6
    -13 -5 -6
    -13 -5 -6
    -13 5 -6
    -13 -5 -7
    -13 -5 -7
    -13 -5 -7
    -13 5 -7
    -13 5 -7
    -13 -5 -8
    -13 5 -8
    -13 5 -8
    -13 -5 -8
    -13 -5 -9
    -13 5 -9
    -13 5 -10
    -13 -7 14
    13 -7 -14
    -13 -7 13
    -13 -7 13
    -13 7 13
    13 -7 -13
    -13 -7 12
    -13 7 12
    13 -7 -12
    -13 -7 11
    -13 7 11
    13 -7 -11
    -13 -7 10
    13 -7 -10
    -13 7 10
    -13 -7 9
    -13 -7 9
    13 -7 -9
    -13 7 9
    -13 -7 8
    -13 -7 8
    -13 7 8
    -13 7 8
    -13 7 7
    -13 7 7
    -13 -7 7
    -13 -7 7
    -13 -7 7
    -13 7 6
    -13 -7 6
    -13 -7 6
    -13 -7 6
    -13 -7 6
    -13 7 6
    -13 -7 5
    -13 -7 5
    -13 7 5
    -13 -7 5
    -13 -7 5
    -13 -7 4
    -13 -7 4
    -13 -7 4
    -13 7 4
    -13 -7 4
    -13 -7 3
    -13 -7 3
    -13 -7 3
    -13 7 3
    -13 -7 3
    -13 -7 2
    -13 -7 2
    -13 -7 2
    -13 7 2
    -13 -7 2
    -13 -7 1
    -13 -7 1
    -13 7 1
    -13 7 1
    -13 -7 1
    -13 -7 0
    -13 7 0
    -13 -7 -1
    13 -7 1
    -13 7 -1
    -13 -7 -2
    13 -7 2
    -13 -7 -3
    13 -7 3
    -13 -7 -4
    13 -7 4
    -13 7 -4
    -13 -7 -5
    13 -7 5
    -13 7 -5
    -13 -7 -6
    -14 0 21
    -14 0 20
    -14 0 19
    -14 0 18
    -14 0 17
    -14 0 17
    -14 0 16
    -14 0 16
    -14 0 15
    -14 0 15
    -14 0 14
    -14 0 14
    -14 0 14
    -14 0 13
    -14 0 13
    -14 0 13
    -14 0 12
    -14 0 12
    -14 0 12
    -14 0 11
    -14 0 11
    -14 0 11
    -14 0 10
    -14 0 10
    -14 0 10
    -14 0 9
    -14 0 9
    -14 0 9
    -14 0 9
    -14 0 8
    -14 0 8
    -14 0 8
    -14 0 8
    -14 0 7
    -14 0 7
    -14 0 7
    -14 0 7
    -14 0 7
    -14 0 7
    -14 0 6
    -14 0 6
    -14 0 6
    -14 0 6
    -14 0 6
    -14 0 6
    -14 0 6
    -14 0 5
    -14 0 5
    -14 0 5
    -14 0 5
    -14 0 5
    -14 0 5
    -14 0 5
    -14 0 4
    -14 0 4
    -14 0 4
    -14 0 4
    -14 0 4
    -14 0 4
    -14 0 3
    -14 0 3
    -14 0 3
    -14 0 3
    -14 0 3
    -14 0 2
    -14 0 2
    -14 0 2
    -14 0 2
    -14 0 2
    -14 0 1
    -14 0 1
    -14 0 1
    -14 0 1
    -14 0 0
    -14 0 0
    -14 0 -1
    -14 0 -1
    -14 0 -1
    -14 0 -2
    -14 0 -2
    -14 0 -2
    -14 0 -3
    -14 0 -3
    -14 0 -3
    -14 0 -4
    -14 0 -4
    -14 0 -4
    -14 0 -4
    -14 0 -5
    -14 0 -5
    -14 0 -5
    -14 0 -5
    -14 0 -6
    -14 0 -6
    -14 0 -6
    -14 0 -7
    -14 0 -7
    -14 0 -7
    -14 0 -8
    -14 0 -8
    -14 0 -9
    -14 0 -9
    -14 0 -10
    -14 0 -10
    -14 0 -11
    14 0 11
    -14 0 -12
    14 0 12
    -14 2 20
    -14 -2 20
    -14 2 19
    -14 -2 19
    -14 2 18
    -14 -2 18
    -14 2 17
    -14 -2 17
    -14 -2 16
    -14 2 16
    -14 -2 16
    -14 -2 15
    -14 2 15
    -14 -2 15
    -14 2 14
    -14 -2 14
    -14 2 14
    -14 -2 14
    -14 2 13
    -14 -2 13
    -14 2 13
    -14 -2 13
    -14 2 12
    -14 -2 12
    -14 -2 12
    -14 2 12
    -14 -2 12
    -14 -2 11
    -14 2 11
    -14 -2 11
    -14 -2 11
    -14 2 11
    -14 2 11
    -14 -2 10
    -14 -2 10
    -14 2 10
    -14 -2 10
    -14 -2 10
    -14 2 10
    -14 2 10
    -14 -2 9
    -14 -2 9
    -14 2 9
    -14 -2 9
    -14 -2 9
    -14 -2 9
    -14 2 9
    -14 2 9
    -14 2 9
    -14 2 8
    -14 2 8
    -14 -2 8
    -14 -2 8
    -14 2 8
    -14 -2 8
    -14 2 8
    -14 -2 8
    -14 -2 8
    -14 2 7
    -14 -2 7
    -14 -2 7
    -14 2 7
    -14 2 7
    -14 -2 7
    -14 -2 7
    -14 -2 7
    -14 2 6
    -14 2 6
    -14 -2 6
    -14 -2 6
    -14 2 6
    -14 -2 6
    -14 -2 6
    -14 -2 6
    -14 -2 5
    -14 -2 5
    -14 -2 5
    -14 -2 5
    -14 -2 5
    -14 2 5
    -14 2 5
    -14 -2 4
    -14 -2 4
    -14 -2 4
    -14 -2 4
    -14 -2 4
    -14 -2 4
    -14 2 4
    -14 2 3
    -14 -2 3
    -14 -2 3
    -14 -2 3
    -14 -2 3
    -14 -2 3
    -14 -2 3
    -14 2 3
    -14 2 2
    -14 -2 2
    -14 -2 2
    -14 -2 2
    -14 -2 2
    -14 -2 2
    -14 -2 2
    -14 -2 2
    -14 2 2
    -14 2 2
    -14 2 1
    -14 -2 1
    -14 -2 1
    -14 -2 1
    -14 -2 1
    -14 -2 1
    -14 -2 1
    -14 -2 1
    -14 2 1
    -14 2 1
    -14 2 0
    -14 -2 0
    -14 -2 0
    -14 -2 0
    -14 -2 0
    -14 -2 0
    -14 2 0
    -14 2 0
    -14 2 0
    -14 -2 -1
    -14 -2 -1
    -14 -2 -1
    -14 -2 -1
    -14 2 -1
    -14 2 -1
    -14 -2 -2
    -14 -2 -2
    -14 -2 -2
    -14 2 -2
    -14 2 -2
    -14 2 -2
    -14 2 -2
    -14 -2 -3
    -14 2 -3
    -14 -2 -3
    -14 -2 -3
    -14 2 -3
    -14 -2 -3
    -14 2 -3
    -14 -2 -4
    -14 2 -4
    -14 -2 -4
    -14 2 -4
    -14 -2 -4
    -14 2 -4
    -14 -2 -4
    -14 -2 -5
    -14 2 -5
    -14 2 -5
    -14 2 -5
    -14 -2 -5
    -14 -2 -5
    -14 2 -6
    -14 -2 -6
    -14 2 -6
    -14 -2 -6
    -14 -2 -6
    -14 2 -6
    -14 -2 -7
    -14 2 -7
    -14 2 -7
    -14 -2 -7
    -14 2 -7
    -14 -2 -7
    -14 -2 -8
    -14 2 -8
    -14 2 -8
    -14 -2 -8
    -14 2 -8
    -14 -2 -8
    14 -2 9
    -14 2 -9
    -14 -2 -9
    -14 2 -9
    -14 -2 -9
    -14 -2 -10
    -14 2 -10
    -14 -2 -10
    -14 2 -10
    14 -2 11
    -14 -2 -11
    -14 2 -11
    -14 2 -11
    -14 -4 18
    -14 4 18
    -14 4 18
    -14 -4 17
    -14 4 17
    -14 4 17
    -14 -4 16
    -14 4 16
    -14 4 16
    -14 4 15
    -14 -4 15
    -14 4 15
    -14 -4 15
    -14 -4 14
    -14 4 14
    -14 4 14
    -14 4 14
    -14 -4 14
    -14 -4 13
    -14 4 13
    -14 4 13
    -14 4 13
    -14 -4 13
    -14 -4 12
    -14 4 12
    -14 4 12
    -14 -4 12
    -14 -4 12
    -14 -4 11
    -14 -4 11
    -14 4 11
    -14 4 11
    -14 -4 11
    -14 -4 10
    -14 -4 10
    -14 4 10
    -14 4 10
    -14 -4 9
    -14 -4 9
    -14 -4 9
    -14 -4 9
    -14 4 9
    -14 4 9
    -14 4 8
    -14 -4 8
    -14 -4 8
    -14 -4 8
    -14 -4 8
    -14 -4 8
    -14 4 8
    -14 4 8
    -14 4 7
    -14 -4 7
    -14 -4 7
    -14 -4 7
    -14 -4 7
    -14 -4 7
    -14 4 7
    -14 4 7
    -14 -4 6
    -14 -4 6
    -14 -4 6
    -14 4 6
    -14 -4 6
    -14 4 6
    -14 -4 6
    -14 -4 5
    -14 -4 5
    -14 -4 5
    -14 -4 5
    -14 4 5
    -14 -4 5
    -14 -4 4
    -14 -4 4
    -14 -4 4
    -14 -4 4
    -14 4 4
    -14 -4 4
    -14 -4 3
    -14 -4 3
    -14 -4 3
    -14 -4 3
    -14 -4 3
    -14 4 3
    -14 4 2
    -14 -4 2
    -14 -4 2
    -14 -4 2
    -14 -4 2
    -14 4 2
    -14 4 1
    -14 -4 1
    -14 -4 1
    -14 -4 1
    -14 -4 1
    -14 -4 1
    -14 4 1
    -14 4 0
    -14 -4 0
    -14 -4 0
    -14 -4 0
    -14 -4 0
    -14 4 0
    -14 -4 -1
    -14 -4 -1
    -14 -4 -1
    -14 4 -1
    -14 -4 -2
    -14 -4 -2
    -14 -4 -2
    -14 4 -2
    -14 -4 -3
    -14 -4 -3
    -14 -4 -3
    -14 4 -3
    -14 4 -3
    -14 -4 -4
    -14 -4 -4
    -14 -4 -4
    -14 4 -4
    -14 4 -4
    -14 -4 -5
    -14 -4 -5
    -14 4 -5
    -14 4 -5
    -14 4 -5
    -14 -4 -6
    -14 4 -6
    -14 4 -6
    -14 -4 -6
    -14 4 -6
    -14 4 -7
    -14 4 -7
    -14 4 -7
    -14 -4 -7
    -14 4 -8
    -14 4 -8
    -14 -4 -8
    -14 4 -9
    -14 4 -9
    -14 -4 -9
    14 -6 -15
    -14 6 15
    -14 -6 15
    14 -6 -14
    -14 -6 14
    -14 -6 14
    -14 6 14
    -14 6 14
    14 -6 -13
    -14 -6 13
    -14 -6 13
    -14 6 13
    -14 6 13
    -14 -6 13
    -14 -6 12
    -14 6 12
    -14 -6 12
    -14 6 11
    -14 6 11
    -14 -6 11
    -14 6 10
    -14 -6 10
    -14 6 9
    -14 -6 9
    -14 -6 9
    -14 -6 9
    -14 -6 8
    -14 -6 8
    -14 -6 8
    -14 6 8
    -14 6 8
    -14 -6 7
    -14 -6 7
    -14 6 7
    -14 6 7
    -14 -6 6
    -14 6 6
    -14 -6 6
    -14 -6 5
    -14 6 5
    -14 -6 5
    -14 -6 4
    -14 -6 4
    -14 -6 4
    -14 6 4
    -14 -6 3
    -14 6 3
    -14 -6 3
    -14 -6 2
    -14 6 2
    -14 -6 2
    -14 -6 1
    -14 6 1
    -14 -6 1
    -14 -6 1
    -14 6 1
    -14 -6 0
    -14 6 0
    -14 6 0
    -14 -6 0
    -14 -6 -1
    -14 -6 -1
    -14 6 -1
    -14 -6 -2
    -14 6 -2
    -14 -6 -3
    -14 6 -3
    -14 6 -3
    -14 -6 -4
    -14 6 -4
    -14 6 -5
    -14 6 -5
    -14 -6 -6
    -14 6 -6
    -14 -8 7
    -14 -8 6
    -14 8 6
    -14 8 6
    -14 -8 5
    -14 8 5
    -14 -8 5
    -14 8 5
    -14 -8 4
    -14 8 4
    -14 8 4
    -14 8 3
    -14 8 3
    -14 8 2
    -15 -1 20
    -15 1 19
    -15 -1 19
    -15 1 18
    -15 -1 18
    -15 1 17
    -15 -1 17
    -15 -1 16
    -15 1 16
    -15 -1 15
    -15 1 15
    -15 -1 15
    -15 1 15
    -15 -1 14
    -15 -1 14
    -15 1 14
    -15 1 14
    -15 -1 13
    -15 1 13
    -15 -1 13
    -15 1 13
    -15 -1 12
    -15 1 12
    -15 -1 12
    -15 1 12
    -15 -1 11
    -15 1 11
    -15 -1 11
    -15 -1 11
    -15 1 11
    -15 -1 10
    -15 1 10
    -15 -1 10
    -15 -1 10
    -15 -1 10
    -15 1 10
    -15 1 9
    -15 -1 9
    -15 1 9
    -15 -1 9
    -15 -1 9
    -15 -1 9
    -15 1 9
    -15 -1 9
    -15 1 9
    -15 1 8
    -15 -1 8
    -15 1 8
    -15 -1 8
    -15 -1 8
    -15 -1 8
    -15 -1 8
    -15 1 8
    -15 -1 8
    -15 1 8
    -15 1 7
    -15 -1 7
    -15 1 7
    -15 -1 7
    -15 -1 7
    -15 1 7
    -15 -1 7
    -15 1 7
    -15 -1 7
    -15 -1 7
    -15 1 6
    -15 -1 6
    -15 1 6
    -15 -1 6
    -15 -1 6
    -15 -1 6
    -15 -1 6
    -15 1 6
    -15 -1 6
    -15 1 6
    -15 1 5
    -15 -1 5
    -15 1 5
    -15 -1 5
    -15 -1 5
    -15 1 5
    -15 -1 5
    -15 1 5
    -15 1 4
    -15 -1 4
    -15 -1 4
    -15 -1 4
    -15 -1 4
    -15 1 4
    -15 1 3
    -15 -1 3
    -15 -1 3
    -15 -1 3
    -15 -1 3
    -15 -1 3
    -15 1 3
    -15 1 2
    -15 -1 2
    -15 -1 2
    -15 -1 2
    -15 1 2
    -15 -1 2
    -15 -1 2
    -15 -1 1
    -15 1 1
    -15 -1 1
    -15 -1 1
    -15 1 1
    -15 1 1
    -15 1 1
    -15 -1 1
    -15 1 0
    -15 -1 0
    -15 -1 0
    -15 1 0
    -15 1 0
    -15 -1 -1
    -15 1 -1
    -15 1 -1
    -15 -1 -1
    -15 1 -1
    -15 -1 -2
    -15 -1 -2
    -15 1 -2
    -15 1 -2
    -15 1 -2
    -15 -1 -3
    -15 1 -3
    -15 1 -3
    -15 -1 -3
    -15 1 -3
    -15 1 -4
    -15 -1 -4
    -15 1 -4
    -15 1 -4
    -15 1 -5
    -15 -1 -5
    -15 1 -5
    -15 -1 -5
    -15 1 -5
    -15 -1 -6
    -15 1 -6
    -15 -1 -6
    -15 1 -6
    -15 1 -6
    -15 -1 -6
    -15 -1 -7
    -15 1 -7
    -15 -1 -7
    -15 1 -7
    -15 1 -7
    -15 -1 -7
    -15 -1 -8
    -15 1 -8
    -15 -1 -8
    -15 1 -8
    -15 -1 -8
    -15 -1 -9
    -15 1 -9
    -15 -1 -9
    -15 1 -9
    -15 -1 -9
    15 1 10
    -15 1 -10
    -15 -1 -10
    -15 1 -10
    -15 -1 -10
    -15 3 18
    -15 -3 18
    -15 3 17
    -15 3 17
    -15 -3 17
    -15 3 16
    -15 3 16
    -15 -3 16
    -15 -3 16
    -15 3 15
    -15 3 15
    -15 3 15
    -15 -3 15
    -15 -3 15
    -15 3 14
    -15 3 14
    -15 3 14
    -15 -3 14
    -15 -3 14
    -15 3 13
    -15 3 13
    -15 3 13
    -15 -3 13
    -15 -3 13
    -15 3 12
    -15 3 12
    -15 3 12
    -15 -3 12
    -15 -3 12
    -15 3 11
    -15 3 11
    -15 -3 11
    -15 3 11
    -15 -3 11
    -15 -3 11
    -15 3 10
    -15 -3 10
    -15 -3 10
    -15 -3 10
    -15 3 10
    -15 -3 9
    -15 -3 9
    -15 -3 9
    -15 3 9
    -15 -3 9
    -15 3 9
    -15 3 9
    -15 3 9
    -15 -3 8
    -15 -3 8
    -15 -3 8
    -15 -3 8
    -15 3 8
    -15 3 8
    -15 3 8
    -15 3 7
    -15 3 7
    -15 -3 7
    -15 -3 7
    -15 -3 7
    -15 -3 7
    -15 3 6
    -15 -3 6
    -15 3 6
    -15 -3 6
    -15 -3 6
    -15 -3 6
    -15 -3 6
    -15 3 5
    -15 -3 5
    -15 -3 5
    -15 -3 5
    -15 -3 5
    -15 -3 5
    -15 -3 4
    -15 -3 4
    -15 3 4
    -15 -3 4
    -15 -3 4
    -15 3 4
    -15 -3 4
    -15 -3 3
    -15 -3 3
    -15 -3 3
    -15 -3 3
    -15 3 3
    -15 -3 3
    -15 -3 3
    -15 3 3
    -15 -3 2
    -15 -3 2
    -15 3 2
    -15 -3 2
    -15 -3 2
    -15 -3 2
    -15 -3 2
    -15 3 2
    -15 3 2
    -15 -3 1
    -15 -3 1
    -15 3 1
    -15 -3 1
    -15 -3 1
    -15 3 1
    -15 -3 1
    -15 3 1
    -15 3 1
    -15 -3 0
    -15 3 0
    -15 -3 0
    -15 -3 0
    -15 -3 0
    -15 3 0
    -15 3 0
    -15 -3 -1
    -15 3 -1
    -15 3 -1
    -15 3 -1
    -15 -3 -1
    -15 -3 -1
    -15 -3 -2
    -15 3 -2
    -15 3 -2
    -15 3 -2
    -15 -3 -2
    -15 -3 -2
    -15 -3 -3
    -15 -3 -3
    -15 3 -3
    -15 3 -3
    -15 3 -3
    -15 -3 -3
    -15 3 -4
    -15 3 -4
    -15 3 -4
    -15 -3 -4
    -15 -3 -4
    -15 3 -5
    -15 3 -5
    -15 3 -5
    -15 -3 -5
    -15 -3 -5
    -15 -3 -6
    -15 3 -6
    -15 3 -6
    -15 3 -6
    -15 -3 -6
    -15 3 -7
    -15 3 -7
    -15 -3 -7
    -15 3 -7
    -15 3 -8
    -15 -3 -8
    -15 3 -8
    -15 3 -9
    -15 -3 -9
    -15 3 -9
    -15 5 16
    -15 -5 16
    15 -5 -15
    -15 5 15
    -15 5 15
    -15 -5 15
    15 -5 -14
    -15 5 14
    -15 -5 14
    -15 5 14
    -15 5 13
    -15 -5 13
    -15 5 13
    -15 5 12
    -15 -5 12
    -15 5 12
    -15 5 11
    -15 -5 11
    -15 -5 11
    -15 5 11
    -15 -5 10
    -15 5 10
    -15 -5 10
    -15 -5 10
    -15 5 10
    -15 -5 9
    -15 -5 9
    -15 5 9
    -15 -5 9
    -15 -5 8
    -15 5 8
    -15 -5 8
    -15 5 8
    -15 -5 8
    -15 -5 8
    -15 -5 7
    -15 5 7
    -15 -5 7
    -15 5 7
    -15 -5 7
    -15 -5 7
    -15 -5 6
    -15 5 6
    -15 -5 6
    -15 -5 6
    -15 -5 6
    -15 -5 5
    -15 -5 5
    -15 5 5
    -15 -5 5
    -15 5 5
    -15 -5 5
    -15 -5 4
    -15 -5 4
    -15 5 4
    -15 -5 4
    -15 -5 4
    -15 5 4
    -15 -5 3
    -15 5 3
    -15 5 3
    -15 -5 3
    -15 -5 3
    -15 5 2
    -15 -5 2
    -15 -5 2
    -15 5 2
    -15 -5 1
    -15 5 1
    -15 5 1
    -15 -5 1
    -15 5 0
    -15 -5 0
    -15 -5 0
    -15 5 0
    -15 -5 -1
    -15 5 -1
    -15 5 -1
    -15 -5 -1
    -15 -5 -2
    -15 5 -2
    -15 5 -2
    -15 -5 -2
    -15 -5 -2
    -15 -5 -3
    -15 5 -3
    -15 5 -3
    -15 5 -3
    -15 -5 -3
    -15 -5 -3
    -15 -5 -4
    -15 5 -4
    -15 5 -4
    -15 -5 -4
    -15 5 -5
    -15 5 -5
    -15 5 -6
    -15 5 -6
    -15 -5 -6
    -15 7 10
    -15 -7 10
    15 -7 -10
    -15 7 9
    -15 -7 9
    15 -7 -9
    -15 -7 8
    -15 7 8
    -15 7 8
    -15 7 8
    -15 -7 7
    -15 7 7
    -15 7 7
    -15 -7 6
    -15 7 6
    -15 -7 6
    -15 7 6
    -15 -7 5
    -15 -7 5
    -15 7 5
    -15 7 5
    -15 -7 4
    -15 7 4
    -15 7 4
    -15 -7 3
    -15 7 3
    -15 7 3
    -15 -7 2
    -15 7 2
    -15 7 2
    -15 -7 1
    -15 7 1
    -15 7 1
    -15 7 1
    -15 -7 0
    -15 7 0
    -15 7 -1
    -16 0 19
    -16 0 18
    -16 0 17
    -16 0 17
    -16 0 16
    -16 0 16
    -16 0 15
    -16 0 15
    -16 0 14
    -16 0 14
    -16 0 13
    -16 0 13
    -16 0 13
    -16 0 12
    -16 0 12
    -16 0 11
    -16 0 11
    -16 0 10
    -16 0 10
    -16 0 9
    -16 0 9
    -16 0 9
    -16 0 8
    -16 0 8
    -16 0 8
    -16 0 7
    -16 0 7
    -16 0 7
    -16 0 7
    -16 0 6
    -16 0 6
    -16 0 6
    -16 0 6
    -16 0 5
    -16 0 5
    -16 0 5
    -16 0 4
    -16 0 4
    -16 0 4
    -16 0 3
    -16 0 3
    -16 0 3
    -16 0 2
    -16 0 2
    -16 0 1
    -16 0 1
    -16 0 1
    -16 0 1
    -16 0 0
    -16 0 0
    -16 0 0
    -16 0 -1
    -16 0 -1
    -16 0 -2
    -16 0 -2
    -16 0 -2
    -16 0 -3
    -16 0 -3
    -16 0 -3
    -16 0 -4
    -16 0 -4
    -16 0 -5
    -16 0 -6
    -16 0 -6
    -16 0 -7
    -16 0 -7
    -16 0 -8
    -16 0 -8
    -16 0 -9
    -16 0 -9
    -16 2 18
    -16 -2 18
    -16 2 17
    -16 -2 17
    -16 2 16
    -16 -2 16
    -16 2 15
    -16 -2 15
    -16 2 14
    -16 2 14
    -16 -2 14
    -16 2 13
    -16 -2 13
    -16 2 13
    -16 -2 13
    -16 2 12
    -16 -2 12
    -16 2 12
    -16 -2 12
    -16 2 11
    -16 -2 11
    -16 2 11
    -16 -2 11
    -16 -2 11
    -16 2 10
    -16 2 10
    -16 -2 10
    -16 2 10
    -16 -2 10
    -16 -2 10
    -16 -2 9
    -16 2 9
    -16 2 9
    -16 -2 9
    -16 -2 9
    -16 2 9
    -16 -2 9
    -16 2 9
    -16 2 8
    -16 -2 8
    -16 2 8
    -16 -2 8
    -16 -2 8
    -16 -2 8
    -16 2 8
    -16 -2 7
    -16 2 7
    -16 2 7
    -16 -2 7
    -16 -2 7
    -16 -2 7
    -16 2 7
    -16 -2 6
    -16 2 6
    -16 2 6
    -16 -2 6
    -16 -2 6
    -16 -2 6
    -16 -2 6
    -16 2 6
    -16 -2 5
    -16 -2 5
    -16 2 5
    -16 -2 5
    -16 -2 5
    -16 -2 5
    -16 2 5
    -16 -2 4
    -16 -2 4
    -16 -2 4
    -16 2 4
    -16 -2 4
    -16 -2 4
    -16 -2 4
    -16 2 4
    -16 -2 3
    -16 -2 3
    -16 -2 3
    -16 2 3
    -16 -2 3
    -16 -2 3
    -16 2 3
    -16 -2 2
    -16 2 2
    -16 -2 2
    -16 -2 2
    -16 -2 2
    -16 2 2
    -16 2 2
    -16 -2 1
    -16 2 1
    -16 -2 1
    -16 2 1
    -16 -2 1
    -16 2 1
    -16 2 1
    -16 -2 0
    -16 2 0
    -16 -2 0
    -16 2 0
    -16 2 0
    -16 -2 -1
    -16 -2 -1
    -16 2 -1
    -16 2 -1
    -16 -2 -2
    -16 -2 -2
    -16 2 -2
    -16 2 -2
    -16 -2 -3
    -16 -2 -3
    -16 2 -3
    -16 2 -3
    -16 2 -3
    -16 2 -4
    -16 -2 -4
    -16 -2 -4
    -16 2 -4
    -16 2 -4
    -16 -2 -5
    -16 2 -5
    -16 -2 -5
    -16 2 -5
    -16 2 -5
    -16 -2 -6
    -16 -2 -6
    -16 2 -6
    -16 2 -6
    -16 -2 -7
    -16 2 -7
    -16 -2 -7
    -16 2 -7
    -16 2 -8
    -16 -2 -8
    -16 2 -8
    -16 4 16
    -16 -4 16
    -16 4 16
    -16 4 15
    -16 4 15
    -16 -4 15
    -16 4 15
    -16 4 14
    -16 -4 14
    -16 4 14
    -16 4 13
    -16 -4 13
    -16 4 13
    -16 4 12
    -16 4 12
    -16 -4 12
    -16 -4 12
    -16 4 11
    -16 -4 11
    -16 -4 11
    -16 4 10
    -16 -4 10
    -16 -4 10
    -16 -4 9
    -16 4 9
    -16 -4 9
    -16 4 9
    -16 4 9
    -16 -4 9
    -16 -4 9
    -16 -4 8
    -16 4 8
    -16 4 8
    -16 -4 8
    -16 4 8
    -16 -4 8
    -16 -4 8
    -16 -4 7
    -16 4 7
    -16 -4 7
    -16 -4 7
    -16 4 7
    -16 4 7
    -16 -4 7
    -16 -4 6
    -16 -4 6
    -16 4 6
    -16 -4 6
    -16 4 6
    -16 -4 6
    -16 -4 6
    -16 -4 5
    -16 -4 5
    -16 -4 5
    -16 -4 5
    -16 4 5
    -16 -4 5
    -16 4 5
    -16 -4 4
    -16 -4 4
    -16 -4 4
    -16 -4 4
    -16 4 4
    -16 4 4
    -16 4 4
    -16 -4 3
    -16 4 3
    -16 -4 3
    -16 -4 3
    -16 4 3
    -16 4 3
    -16 -4 2
    -16 4 2
    -16 4 2
    -16 4 2
    -16 -4 2
    -16 4 2
    -16 4 1
    -16 4 1
    -16 4 1
    -16 -4 1
    -16 -4 1
    -16 4 1
    -16 4 0
    -16 -4 0
    -16 4 0
    -16 4 0
    -16 -4 -1
    -16 -4 -1
    -16 4 -1
    -16 4 -1
    -16 4 -1
    -16 -4 -2
    -16 -4 -2
    -16 4 -2
    -16 4 -2
    -16 -4 -3
    -16 -4 -3
    -16 4 -3
    -16 4 -3
    -16 -4 -4
    -16 -4 -4
    -16 4 -4
    -16 4 -4
    -16 4 -5
    -16 4 -5
    -16 -4 -6
    -16 4 -6
    -16 4 -6
    16 -6 -12
    -16 -6 12
    -16 6 12
    -16 -6 11
    -16 6 11
    -16 -6 10
    -16 6 10
    -16 -6 9
    -16 6 9
    -16 6 9
    -16 6 8
    -16 6 8
    -16 6 8
    -16 -6 8
    -16 -6 7
    -16 -6 7
    -16 6 7
    -16 6 7
    -16 6 7
    -16 -6 6
    -16 6 6
    -16 -6 6
    -16 6 6
    -16 -6 5
    -16 6 5
    -16 -6 5
    -16 6 5
    -16 -6 4
    -16 6 4
    -16 6 4
    -16 -6 3
    -16 6 3
    -16 6 3
    -16 6 3
    -16 -6 2
    -16 6 2
    -16 6 2
    -16 6 2
    -16 6 2
    -16 -6 1
    -16 6 1
    -16 6 1
    -16 6 1
    -16 6 0
    -16 6 0
    -16 -6 -1
    -16 6 -1
    -16 6 -1
    -16 -6 -2
    -16 6 -2
    -17 1 17
    -17 -1 17
    -17 1 16
    -17 -1 16
    -17 -1 15
    -17 1 15
    -17 -1 15
    -17 1 14
    -17 -1 14
    -17 1 14
    -17 -1 14
    -17 1 13
    -17 -1 13
    -17 1 13
    -17 -1 13
    -17 1 12
    -17 -1 12
    -17 1 12
    -17 -1 12
    -17 1 11
    -17 -1 11
    -17 1 11
    -17 -1 11
    -17 -1 10
    -17 1 10
    -17 1 10
    -17 -1 10
    -17 1 10
    -17 -1 10
    -17 -1 9
    -17 1 9
    -17 1 9
    -17 -1 9
    -17 1 9
    -17 -1 9
    -17 -1 9
    -17 1 8
    -17 -1 8
    -17 1 8
    -17 -1 8
    -17 1 8
    -17 -1 8
    -17 -1 7
    -17 -1 7
    -17 1 7
    -17 1 7
    -17 -1 7
    -17 1 7
    -17 -1 7
    -17 -1 6
    -17 -1 6
    -17 1 6
    -17 -1 6
    -17 -1 5
    -17 1 5
    -17 -1 5
    -17 1 5
    -17 -1 5
    -17 -1 4
    -17 1 4
    -17 -1 4
    -17 1 4
    -17 -1 4
    -17 -1 3
    -17 1 3
    -17 -1 3
    -17 1 3
    -17 -1 2
    -17 1 2
    -17 -1 2
    -17 -1 2
    -17 1 2
    -17 1 1
    -17 -1 1
    -17 1 1
    -17 -1 1
    -17 -1 1
    -17 1 1
    -17 -1 0
    -17 1 0
    -17 -1 0
    -17 1 0
    -17 -1 -1
    -17 1 -1
    -17 -1 -1
    -17 1 -1
    -17 1 -1
    -17 -1 -2
    -17 1 -2
    -17 -1 -2
    -17 1 -2
    -17 1 -2
    -17 1 -3
    -17 -1 -3
    -17 1 -3
    -17 1 -3
    -17 1 -4
    -17 -1 -4
    -17 1 -4
    -17 1 -5
    -17 -1 -5
    -17 1 -5
    -17 -1 -6
    -17 1 -6
    -17 -1 -7
    -17 1 -7
    -17 3 16
    -17 -3 16
    -17 3 15
    -17 -3 15
    -17 3 15
    -17 3 14
    -17 -3 14
    -17 3 14
    -17 3 13
    -17 -3 13
    -17 3 13
    -17 -3 12
    -17 -3 12
    -17 3 12
    -17 -3 11
    -17 -3 11
    -17 3 11
    -17 -3 10
    -17 -3 10
    -17 -3 10
    -17 -3 10
    -17 3 10
    -17 3 10
    -17 3 9
    -17 -3 9
    -17 -3 9
    -17 -3 9
    -17 -3 9
    -17 3 9
    -17 3 9
    -17 3 8
    -17 -3 8
    -17 -3 8
    -17 -3 8
    -17 3 8
    -17 3 8
    -17 3 7
    -17 -3 7
    -17 -3 7
    -17 -3 7
    -17 3 7
    -17 3 7
    -17 3 6
    -17 -3 6
    -17 3 6
    -17 -3 6
    -17 -3 6
    -17 -3 5
    -17 3 5
    -17 -3 5
    -17 -3 5
    -17 -3 5
    -17 3 5
    -17 3 4
    -17 -3 4
    -17 -3 4
    -17 3 4
    -17 -3 3
    -17 -3 3
    -17 3 3
    -17 3 3
    -17 -3 3
    -17 3 3
    -17 3 2
    -17 -3 2
    -17 -3 2
    -17 3 2
    -17 3 2
    -17 -3 1
    -17 3 1
    -17 -3 1
    -17 3 1
    -17 3 1
    -17 3 1
    -17 -3 0
    -17 3 0
    -17 -3 -1
    -17 -3 -1
    -17 3 -1
    -17 -3 -2
    -17 -3 -2
    -17 3 -2
    -17 3 -2
    -17 -3 -3
    -17 -3 -3
    -17 3 -3
    -17 3 -3
    -17 -3 -4
    -17 -3 -4
    -17 3 -4
    -17 3 -4
    -17 3 -5
    -17 -3 -5
    -17 -3 -5
    -17 3 -5
    17 -5 -13
    -17 -5 12
    -17 5 12
    -17 -5 11
    -17 5 11
    -17 -5 10
    -17 5 10
    -17 5 9
    -17 5 9
    -17 5 9
    -17 -5 9
    -17 -5 8
    -17 5 8
    -17 5 8
    -17 -5 8
    -17 -5 7
    -17 5 7
    -17 5 7
    -17 -5 7
    -17 -5 6
    -17 5 6
    -17 5 6
    -17 -5 6
    -17 -5 5
    -17 -5 5
    -17 5 5
    -17 5 5
    -17 5 5
    -17 -5 4
    -17 5 4
    -17 5 4
    -17 5 4
    -17 -5 3
    -17 5 3
    -17 5 3
    -17 5 3
    -17 -5 2
    -17 5 2
    -17 -5 2
    -17 5 2
    -17 5 2
    -17 5 2
    -17 -5 1
    -17 -5 1
    -17 5 1
    -17 5 1
    -17 5 1
    -17 -5 0
    -17 -5 0
    -17 5 0
    -17 -5 -1
    -17 -5 -1
    -17 5 -1
    -17 -5 -2
    -17 5 -2
    -18 0 16
    -18 0 15
    -18 0 14
    -18 0 13
    -18 0 12
    -18 0 11
    -18 0 10
    -18 0 10
    -18 0 9
    -18 0 9
    -18 0 8
    -18 0 8
    -18 0 7
    -18 0 7
    -18 0 7
    -18 0 6
    -18 0 6
    -18 0 6
    -18 0 5
    -18 0 5
    -18 0 5
    -18 0 4
    -18 0 4
    -18 0 3
    -18 0 3
    -18 0 2
    -18 0 2
    -18 0 1
    -18 0 0
    -18 0 0
    -18 0 -1
    -18 0 -1
    -18 0 -2
    -18 0 -2
    -18 0 -3
    -18 0 -3
    -18 0 -4
    -18 0 -5
    -18 2 15
    -18 -2 15
    -18 2 14
    -18 -2 14
    -18 2 13
    -18 -2 13
    -18 2 13
    -18 -2 13
    -18 2 12
    -18 -2 12
    -18 2 12
    -18 -2 12
    -18 2 11
    -18 -2 11
    -18 2 11
    -18 -2 11
    -18 -2 10
    -18 2 10
    -18 2 10
    -18 -2 10
    -18 2 10
    -18 -2 10
    -18 2 9
    -18 -2 9
    -18 2 9
    -18 -2 9
    -18 -2 9
    -18 2 8
    -18 -2 8
    -18 2 8
    -18 -2 8
    -18 -2 8
    -18 -2 7
    -18 2 7
    -18 -2 7
    -18 -2 6
    -18 2 6
    -18 -2 6
    -18 -2 5
    -18 2 5
    -18 2 4
    -18 -2 4
    -18 2 4
    -18 -2 3
    -18 2 3
    -18 -2 3
    -18 -2 3
    -18 2 3
    -18 2 2
    -18 -2 2
    -18 2 2
    -18 -2 2
    -18 -2 2
    -18 -2 1
    -18 -2 1
    -18 2 0
    -18 -2 0
    -18 -2 0
    -18 2 0
    -18 2 -1
    -18 -2 -1
    -18 2 -2
    -18 -2 -2
    -18 2 -3
    -18 -2 -3
    -18 2 -4
    -18 -2 -4
    -18 -4 12
    -18 -4 12
    -18 4 12
    -18 -4 11
    -18 -4 11
    -18 4 11
    -18 -4 10
    -18 -4 10
    -18 4 10
    -18 -4 9
    -18 4 9
    -18 4 9
    -18 -4 8
    -18 4 8
    -18 4 7
    -18 -4 7
    -18 4 7
    -18 4 6
    -18 -4 6
    -18 4 6
    -18 4 5
    -18 4 5
    -18 -4 5
    -18 4 4
    -18 -4 4
    -18 4 4
    -18 -4 3
    -18 4 3
    -18 -4 3
    -18 4 3
    -18 4 2
    -18 -4 2
    -18 4 1
    -18 -4 1
    -18 -4 1
    -18 4 0
    -18 4 0
    -18 -4 0
    -18 -4 0
    -18 4 -1
    -18 -4 -1
    -18 4 -1
    -18 -4 -1
    -19 -1 14
    -19 1 14
    -19 -1 13
    -19 1 13
    -19 -1 12
    -19 1 12
    -19 -1 11
    -19 1 11
    -19 -1 10
    -19 1 10
    -19 -1 10
    -19 1 10
    -19 -1 9
    -19 1 9
    -19 -1 9
    -19 1 9
    -19 -1 8
    -19 -1 8
    -19 1 8
    -19 -1 7
    -19 1 7
    -19 -1 6
    -19 1 6
    -19 -1 5
    -19 1 5
    -19 1 5
    -19 -1 4
    -19 1 4
    -19 -1 4
    -19 1 4
    -19 -1 3
    -19 1 3
    -19 -1 3
    -19 1 3
    -19 -1 2
    -19 1 2
    -19 -1 2
    -19 1 2
    -19 -1 1
    -19 1 1
    -19 -1 0
    -19 1 0
    -19 -1 0
    -19 -1 -1
    -19 -1 -1
    -19 1 -1
    -19 -1 -2
    -19 1 -2
    -19 -3 12
    -19 -3 11
    -19 3 11
    -19 3 10
    -19 3 10
    -19 -3 9
    -19 3 9
    -19 3 9
    -19 -3 8
    -19 3 8
    -19 -3 7
    -19 3 7
    -19 -3 6
    -19 3 6
    -19 -3 5
    -19 3 5
    -19 -3 4
    -19 -3 4
    -19 3 4
    -19 -3 3
    -19 -3 3
    -19 3 3
    -19 3 2
    -19 -3 2
    -19 -3 1
    -19 3 1
    -19 -3 0
    -20 0 11
    -20 0 10
    -20 0 9
    -20 0 8
    -20 0 7
    -20 0 6
    -20 0 5
    -20 0 4
    -20 0 3
    -20 0 3
    -20 0 2
    -20 0 1
    -20 -2 8
    -20 2 8
    -20 -2 7
    -20 2 7
    -20 -2 6
    -20 2 6
    -20 -2 5
    -20 2 5
    -20 -2 4
    -20 2 4
_diffrn_reflns_number     13358
_diffrn_reflns_av_R_equivalents     0.0456
_diffrn_reflns_av_unetI/netI     0.0330
_diffrn_reflns_theta_min     4.78
_diffrn_reflns_theta_max     71.65
_diffrn_reflns_theta_full     67.6840
_diffrn_measured_fraction_theta_max     0.9876
_diffrn_measured_fraction_theta_full     1.0000
_diffrn_reflns_limit_h_min     -20
_diffrn_reflns_limit_h_max     17
_diffrn_reflns_limit_k_min     -11
_diffrn_reflns_limit_k_max     10
_diffrn_reflns_limit_l_min     -23
_diffrn_reflns_limit_l_max     23
_diffrn_radiation_probe     x-ray
_refine_special_details     ?
_reflns_number_total     2710
_reflns_number_gt     2351
_reflns_threshold_expression     I>=2u(I)
_refine_ls_structure_factor_coef     Fsqd
_refine_ls_matrix_type     full
_refine_ls_R_factor_all     0.0440
_refine_ls_R_factor_gt     0.0380
_refine_ls_wR_factor_gt     0.1032
_refine_ls_wR_factor_ref     0.1077
_refine_ls_goodness_of_fit_ref     1.0220
_refine_ls_restrained_S_all     1.0220
_refine_ls_number_reflns     2710
_refine_ls_number_parameters     197
_refine_ls_number_restraints     0
_refine_ls_number_constraints     25
_refine_ls_hydrogen_treatment     constr
_refine_ls_weighting_scheme     calc
_refine_ls_weighting_details
              'w=1/[\s^2^(Fo^2^)+(0.0592P)^2^+2.8103P] where P=(Fo^2^+2Fc^2^)/3'
_refine_ls_shift/su_max     -0.0006
_refine_ls_shift/su_mean     0.0001
_refine_diff_density_max     0.3575
_refine_diff_density_min     -0.4419
loop_
    _atom_type_symbol
    _atom_type_scat_Cromer_Mann_a1
    _atom_type_scat_Cromer_Mann_a2
    _atom_type_scat_Cromer_Mann_a3
    _atom_type_scat_Cromer_Mann_a4
    _atom_type_scat_Cromer_Mann_b1
    _atom_type_scat_Cromer_Mann_b2
    _atom_type_scat_Cromer_Mann_b3
    _atom_type_scat_Cromer_Mann_b4
    _atom_type_scat_Cromer_Mann_c
    _atom_type_scat_dispersion_source
    _atom_type_scat_dispersion_real
    _atom_type_scat_dispersion_imag
    _atom_type_scat_source
    C 2.31000 1.02000 1.58860 0.86500 20.84390 10.20750 0.56870 51.65120 0.21560
 'Brennan, Cowan, Rev. Sci. Instrum., 1992, 63, 850' 0.01788 0.00908
                     'International Tables Volume C Table 6.1.1.4 (pp. 500-502)'
    Cu 13.33800 7.16760 5.61580 1.67350 3.58280 0.24700 11.39660 64.81260
                                                                         1.19100
  'Brennan, Cowan, Rev. Sci. Instrum., 1992, 63, 850' -1.95575 0.59065
                     'International Tables Volume C Table 6.1.1.4 (pp. 500-502)'
    H 0.49300 0.32291 0.14019 0.04081 10.51090 26.12570 3.14236 57.79970 0.00304
 'Brennan, Cowan, Rev. Sci. Instrum., 1992, 63, 850' 0.00000 0.00000
                     'International Tables Volume C Table 6.1.1.4 (pp. 500-502)'
    N 12.21260 3.13220 2.01250 1.16630 0.00570 9.89330 28.99750 0.58260
                                                                       -11.52900
  'Brennan, Cowan, Rev. Sci. Instrum., 1992, 63, 850' 0.03110 0.01806
                     'International Tables Volume C Table 6.1.1.4 (pp. 500-502)'
    O 3.04850 2.28680 1.54630 0.86700 13.27710 5.70110 0.32390 32.90890 0.25080
'Brennan, Cowan, Rev. Sci. Instrum., 1992, 63, 850' 0.04960 0.03234
                     'International Tables Volume C Table 6.1.1.4 (pp. 500-502)'
_computing_data_collection
;
CrysAlisPro (Rigaku OD, 2023)
;
_computing_cell_refinement
;
CrysAlisPro (Rigaku OD, 2023)
;
_computing_data_reduction
;
CrysAlisPro (Rigaku OD, 2023)
;
_computing_structure_solution
;
<i>olex2.solve</i> 1.5 (Bourhis <i>et al.</i>,  2015)
;
_computing_structure_refinement
;
SHELXL (Sheldrick, 2015)
;
_computing_molecular_graphics
;
Olex2 (Dolomanov <i>et al.</i>,  2009)
;
_computing_publication_material
;
Olex2 (Dolomanov <i>et al.</i>,  2009)
;
loop_
    _atom_site_type_symbol
    _atom_site_label
    _atom_site_fract_x
    _atom_site_fract_y
    _atom_site_fract_z
    _atom_site_U_iso_or_equiv
    _atom_site_adp_type
    _atom_site_occupancy
    Cu Cu1 0.25 0.75 0.5 0.02441(15) Uani 1.000000
    O O1 0.24551(8) 0.80636(16) 0.59860(8) 0.0287(3) Uani 1.000000
    O O2 0.17132(9) 0.60031(16) 0.57333(8) 0.0331(4) Uani 1.000000
    O O3 0.09241(9) 0.50418(17) 0.65918(9) 0.0385(4) Uani 1.000000
    H H3 0.10951(9) 0.50901(17) 0.62385(9) 0.0577(6) Uiso 1.000000
    N N1 0.35479(10) 0.64351(19) 0.54380(9) 0.0284(4) Uani 1.000000
    N N2 0.48415(10) 0.5937(2) 0.60893(10) 0.0321(4) Uani 1.000000
    N N3 0.43028(12) 0.8317(2) 0.62124(12) 0.0469(6) Uani 1.000000
    H H3a 0.47667(12) 0.8575(2) 0.65315(12) 0.0563(7) Uiso 1.000000
    H H3b 0.38887(12) 0.8948(2) 0.60864(12) 0.0563(7) Uiso 1.000000
    C C1 0.45469(12) 0.4673(2) 0.57009(12) 0.0292(5) Uani 1.000000
    C C2 0.49118(14) 0.3304(3) 0.56638(13) 0.0367(5) Uani 1.000000
    H H2 0.54675(14) 0.3105(3) 0.59311(13) 0.0441(6) Uiso 1.000000
    C C3 0.44333(16) 0.2248(3) 0.52229(14) 0.0401(6) Uani 1.000000
    H H3c 0.46642(16) 0.1301(3) 0.51867(14) 0.0481(7) Uiso 1.000000
    C C4 0.36121(16) 0.2540(2) 0.48257(14) 0.0386(5) Uani 1.000000
    H H4 0.32941(16) 0.1784(2) 0.45334(14) 0.0463(7) Uiso 1.000000
    C C5 0.32582(14) 0.3926(2) 0.48553(12) 0.0334(5) Uani 1.000000
    H H5 0.27066(14) 0.4134(2) 0.45803(12) 0.0401(6) Uiso 1.000000
    C C6 0.37341(12) 0.4982(2) 0.52959(11) 0.0276(4) Uani 1.000000
    C C7 0.42262(12) 0.6952(2) 0.59162(12) 0.0308(5) Uani 1.000000
    C C8 0.56419(14) 0.6094(3) 0.66364(14) 0.0458(6) Uani 1.000000
    H H8a 0.5682(5) 0.5360(14) 0.7020(5) 0.0686(9) Uiso 1.000000
    H H8b 0.60917(14) 0.594(2) 0.6410(3) 0.0686(9) Uiso 1.000000
    H H8c 0.5687(5) 0.7091(8) 0.6844(8) 0.0686(9) Uiso 1.000000
    C C9 0.22167(13) 0.8228(2) 0.73737(12) 0.0310(5) Uani 1.000000
    H H9 0.25920(13) 0.8908(2) 0.72568(12) 0.0373(5) Uiso 1.000000
    C C10 0.20417(14) 0.8346(3) 0.80299(12) 0.0380(5) Uani 1.000000
    H H10 0.22939(14) 0.9099(3) 0.83627(12) 0.0456(6) Uiso 1.000000
    C C11 0.14918(15) 0.7351(3) 0.82013(13) 0.0387(6) Uani 1.000000
    H H11 0.13671(15) 0.7428(3) 0.86527(13) 0.0464(7) Uiso 1.000000
    C C12 0.11264(13) 0.6251(3) 0.77193(12) 0.0362(5) Uani 1.000000
    H H12 0.07531(13) 0.5577(3) 0.78424(12) 0.0434(6) Uiso 1.000000
    C C13 0.13000(12) 0.6125(2) 0.70566(12) 0.0298(5) Uani 1.000000
    C C14 0.18537(12) 0.7131(2) 0.68769(11) 0.0259(4) Uani 1.000000
    C C15 0.20180(12) 0.7050(2) 0.61594(11) 0.0270(4) Uani 1.000000
loop_
    _atom_site_aniso_label
    _atom_site_aniso_U_11
    _atom_site_aniso_U_22
    _atom_site_aniso_U_33
    _atom_site_aniso_U_12
    _atom_site_aniso_U_13
    _atom_site_aniso_U_23
    Cu1 0.0213(2) 0.0226(2) 0.0293(2) 0.00500(15) 0.00676(17) 0.00076(16)
    O1 0.0257(7) 0.0291(7) 0.0324(8) 0.0017(6) 0.0101(6) 0.0006(6)
    O2 0.0384(8) 0.0271(8) 0.0333(8) 0.0027(6) 0.0088(6) -0.0039(6)
    O3 0.0366(8) 0.0323(8) 0.0444(9) -0.0093(7) 0.0078(7) -0.0011(7)
    N1 0.0253(8) 0.0253(9) 0.0344(9) 0.0051(7) 0.0077(7) -0.0008(7)
    N2 0.0231(8) 0.0331(10) 0.0371(10) 0.0025(7) 0.0033(7) 0.0011(8)
    N3 0.0320(10) 0.0344(11) 0.0650(14) 0.0041(8) -0.0020(9) -0.0167(10)
    C1 0.0251(10) 0.0291(11) 0.0348(11) 0.0050(8) 0.0108(8) 0.0060(9)
    C2 0.0328(11) 0.0354(12) 0.0432(13) 0.0124(9) 0.0124(10) 0.0083(10)
    C3 0.0488(14) 0.0290(12) 0.0448(13) 0.0147(10) 0.0169(11) 0.0021(10)
    C4 0.0480(14) 0.0267(12) 0.0409(13) 0.0040(9) 0.0121(11) -0.0047(9)
    C5 0.0329(11) 0.0305(11) 0.0355(12) 0.0043(9) 0.0073(9) -0.0015(9)
    C6 0.0281(10) 0.0248(10) 0.0314(11) 0.0054(8) 0.0107(8) 0.0030(8)
    C7 0.0250(10) 0.0296(11) 0.0373(12) 0.0029(8) 0.0075(8) -0.0013(9)
    C8 0.0262(11) 0.0501(15) 0.0516(15) 0.0027(10) -0.0052(10) 0.0012(12)
    C9 0.0267(10) 0.0312(11) 0.0339(11) -0.0019(8) 0.0062(8) 0.0003(9)
    C10 0.0397(12) 0.0388(13) 0.0322(12) 0.0003(10) 0.0042(10) -0.0056(10)
    C11 0.0381(12) 0.0495(15) 0.0300(12) 0.0081(10) 0.0119(10) 0.0049(10)
    C12 0.0290(10) 0.0412(13) 0.0394(12) 0.0017(9) 0.0111(9) 0.0119(10)
    C13 0.0242(9) 0.0261(10) 0.0364(11) 0.0023(8) 0.0038(8) 0.0041(9)
    C14 0.0212(9) 0.0251(10) 0.0309(11) 0.0030(7) 0.0063(8) 0.0022(8)
    C15 0.0223(9) 0.0251(10) 0.0315(11) 0.0074(8) 0.0039(8) 0.0026(8)
loop_
    _geom_bond_atom_site_label_1
    _geom_bond_atom_site_label_2
    _geom_bond_site_symmetry_2
    _geom_bond_distance
    _geom_bond_publ_flag
    Cu1 O1 . 1.9849(14) ?
    Cu1 O1 7_566 1.9849(14) ?
    Cu1 O2 . 2.5672(15) ?
    Cu1 N1 . 1.9781(16) ?
    Cu1 N1 7_566 1.9781(16) ?
    O1 C15 . 1.274(3) ?
    O2 C15 . 1.264(3) ?
    O3 H3 . 0.8084 ?
    O3 C13 . 1.358(3) ?
    N1 C6 . 1.394(3) ?
    N1 C7 . 1.335(3) ?
    N2 C1 . 1.380(3) ?
    N2 C7 . 1.352(3) ?
    N2 C8 . 1.467(3) ?
    N3 H3a . 0.8800 ?
    N3 H3b . 0.8800 ?
    N3 C7 . 1.350(3) ?
    C1 C2 . 1.391(3) ?
    C1 C6 . 1.400(3) ?
    C2 H2 . 0.9500 ?
    C2 C3 . 1.377(4) ?
    C3 H3c . 0.9500 ?
    C3 C4 . 1.405(3) ?
    C4 H4 . 0.9500 ?
    C4 C5 . 1.394(3) ?
    C5 H5 . 0.9500 ?
    C5 C6 . 1.376(3) ?
    C8 H8a . 0.9800 ?
    C8 H8b . 0.9800 ?
    C8 H8c . 0.9800 ?
    C9 H9 . 0.9500 ?
    C9 C10 . 1.376(3) ?
    C9 C14 . 1.395(3) ?
    C10 H10 . 0.9500 ?
    C10 C11 . 1.392(3) ?
    C11 H11 . 0.9500 ?
    C11 C12 . 1.381(3) ?
    C12 H12 . 0.9500 ?
    C12 C13 . 1.388(3) ?
    C13 C14 . 1.410(3) ?
    C14 C15 . 1.482(3) ?
loop_
    _geom_angle_atom_site_label_1
    _geom_angle_atom_site_label_2
    _geom_angle_atom_site_label_3
    _geom_angle_site_symmetry_1
    _geom_angle_site_symmetry_3
    _geom_angle
    _geom_angle_publ_flag
    O1 Cu1 O2 . 7_566 123.40(5) ?
    O1 Cu1 O2 . . 56.60(5) ?
    O1 Cu1 O1 7_566 . 180.0 ?
    N1 Cu1 O1 7_566 7_566 88.95(6) ?
    N1 Cu1 O1 7_566 . 91.05(6) ?
    N1 Cu1 O1 . 7_566 91.05(6) ?
    N1 Cu1 O1 . . 88.95(6) ?
    N1 Cu1 N1 7_566 . 180.0 ?
    C15 O1 Cu1 . . 104.01(13) ?
    C13 O3 H3 . . 107.8 ?
    C6 N1 Cu1 . . 126.57(14) ?
    C7 N1 Cu1 . . 127.78(14) ?
    C7 N1 C6 . . 105.64(16) ?
    C7 N2 C1 . . 107.01(17) ?
    C8 N2 C1 . . 126.06(19) ?
    C8 N2 C7 . . 126.7(2) ?
    H3b N3 H3a . . 120.0 ?
    C7 N3 H3a . . 120.0 ?
    C7 N3 H3b . . 120.0 ?
    C2 C1 N2 . . 131.8(2) ?
    C6 C1 N2 . . 106.52(18) ?
    C6 C1 C2 . . 121.6(2) ?
    H2 C2 C1 . . 121.41(13) ?
    C3 C2 C1 . . 117.2(2) ?
    C3 C2 H2 . . 121.41(13) ?
    H3c C3 C2 . . 119.23(13) ?
    C4 C3 C2 . . 121.5(2) ?
    C4 C3 H3c . . 119.23(13) ?
    H4 C4 C3 . . 119.61(13) ?
    C5 C4 C3 . . 120.8(2) ?
    C5 C4 H4 . . 119.61(14) ?
    H5 C5 C4 . . 121.09(14) ?
    C6 C5 C4 . . 117.8(2) ?
    C6 C5 H5 . . 121.09(12) ?
    C1 C6 N1 . . 108.42(18) ?
    C5 C6 N1 . . 130.57(19) ?
    C5 C6 C1 . . 121.01(19) ?
    N2 C7 N1 . . 112.40(19) ?
    N3 C7 N1 . . 125.03(19) ?
    N3 C7 N2 . . 122.56(19) ?
    H8a C8 N2 . . 109.5 ?
    H8b C8 N2 . . 109.5 ?
    H8b C8 H8a . . 109.5 ?
    H8c C8 N2 . . 109.5 ?
    H8c C8 H8a . . 109.5 ?
    H8c C8 H8b . . 109.5 ?
    C10 C9 H9 . . 119.36(13) ?
    C14 C9 H9 . . 119.36(13) ?
    C14 C9 C10 . . 121.3(2) ?
    H10 C10 C9 . . 120.31(13) ?
    C11 C10 C9 . . 119.4(2) ?
    C11 C10 H10 . . 120.31(14) ?
    H11 C11 C10 . . 119.79(14) ?
    C12 C11 C10 . . 120.4(2) ?
    C12 C11 H11 . . 119.79(14) ?
    H12 C12 C11 . . 119.72(14) ?
    C13 C12 C11 . . 120.6(2) ?
    C13 C12 H12 . . 119.72(13) ?
    C12 C13 O3 . . 119.12(19) ?
    C14 C13 O3 . . 121.4(2) ?
    C14 C13 C12 . . 119.4(2) ?
    C13 C14 C9 . . 118.9(2) ?
    C15 C14 C9 . . 120.95(19) ?
    C15 C14 C13 . . 120.10(19) ?
    O2 C15 O1 . . 121.9(2) ?
    C14 C15 O1 . . 118.49(18) ?
    C14 C15 O2 . . 119.64(19) ?
loop_
    _geom_torsion_atom_site_label_1
    _geom_torsion_atom_site_label_2
    _geom_torsion_atom_site_label_3
    _geom_torsion_atom_site_label_4
    _geom_torsion_site_symmetry_1
    _geom_torsion_site_symmetry_2
    _geom_torsion_site_symmetry_3
    _geom_torsion_site_symmetry_4
    _geom_torsion
    _geom_torsion_publ_flag
    Cu1 O1 C15 O2 . . . . -0.95(13) ?
    Cu1 O1 C15 C14 . . . . -179.75(10) ?
    Cu1 N1 C6 C1 . . . . 178.22(18) ?
    Cu1 N1 C6 C5 . . . . -2.4(2) ?
    Cu1 N1 C7 N2 . . . . -178.35(19) ?
    Cu1 N1 C7 N3 . . . . 2.8(2) ?
    O1 C15 C14 C9 . . . . -4.6(2) ?
    O1 C15 C14 C13 . . . . 173.06(17) ?
    O2 C15 C14 C9 . . . . 176.60(18) ?
    O2 C15 C14 C13 . . . . -5.8(2) ?
    O3 C13 C12 C11 . . . . -179.33(19) ?
    O3 C13 C14 C9 . . . . 179.50(19) ?
    O3 C13 C14 C15 . . . . 1.8(2) ?
    N1 C6 C1 N2 . . . . 0.55(18) ?
    N1 C6 C1 C2 . . . . -179.18(18) ?
    N1 C6 C5 C4 . . . . -179.3(3) ?
    N1 C7 N2 C1 . . . . -0.2(2) ?
    N1 C7 N2 C8 . . . . -174.86(19) ?
    N2 C1 C2 C3 . . . . 178.9(3) ?
    N2 C1 C6 C5 . . . . -178.89(17) ?
    N2 C7 N1 C6 . . . . 0.5(2) ?
    N3 C7 N1 C6 . . . . -178.4(3) ?
    N3 C7 N2 C1 . . . . 178.8(2) ?
    N3 C7 N2 C8 . . . . 4.1(3) ?
    C1 C2 C3 C4 . . . . 0.1(3) ?
    C1 C6 N1 C7 . . . . -0.6(2) ?
    C1 C6 C5 C4 . . . .  0.0(2) ?
    C2 C1 N2 C7 . . . . 179.4(3) ?
    C2 C1 N2 C8 . . . . -5.8(3) ?
    C2 C1 C6 C5 . . . . 1.4(3) ?
    C2 C3 C4 C5 . . . . 1.2(3) ?
    C3 C2 C1 C6 . . . . -1.4(3) ?
    C3 C4 C5 C6 . . . . -1.2(3) ?
    C5 C6 N1 C7 . . . . 178.7(3) ?
    C6 C1 N2 C7 . . . . -0.2(2) ?
    C6 C1 N2 C8 . . . . 174.49(18) ?
    C9 C10 C11 C12 . . . . 0.2(3) ?
    C9 C14 C13 C12 . . . . 0.3(2) ?
    C10 C9 C14 C13 . . . . -0.2(2) ?
    C10 C9 C14 C15 . . . . 177.42(19) ?
    C10 C11 C12 C13 . . . . -0.2(3) ?
    C11 C10 C9 C14 . . . .  0.0(3) ?
    C11 C12 C13 C14 . . . . -0.1(3) ?
    C12 C13 C14 C15 . . . . -177.40(18) ?
loop_
    _geom_hbond_atom_site_label_d
    _geom_hbond_atom_site_label_h
    _geom_hbond_atom_site_label_a
    _geom_hbond_site_symmetry_d
    _geom_hbond_site_symmetry_h
    _geom_hbond_site_symmetry_a
    _geom_hbond_distance_dh
    _geom_hbond_distance_ha
    _geom_hbond_distance_da
    _geom_hbond_angle_dha
    _geom_hbond_publ_flag
    O3 H3 O2 . . . 0.808(2) 1.805(2) 2.538(2) 150.1(2) y
    N3 H3a O3 . . 5_555 0.880(3) 2.328(3) 3.046(3) 138.7(2) y
    N3 H3b O1 . . . 0.880(3) 2.493(3) 3.020(3) 119.1(2) y
    C4 H4 O2 . . 7_555 0.950(3) 2.569(2) 3.373(2) 142.6(2) y
    C8 H8c N3 . . . 0.980(9) 2.559(11) 2.957(3) 104.3(8) y
_iucr_refine_instructions_details
;
TITL exp_506_7a_auto C 1 2/c 1 R = 0.04
REM exp_506_7a_auto C 1 2/c 1 R = 0.04
REM wR2 = 0.1058, GooF = S = 1.070, Restrained GooF = 1.070 for all data
REM 197 parameters refined using 0 restraints
CELL 1.54184 16.7892 9.0355 19.2315 90 106.011 90
ZERR 4 0.0005 0.0002 0.0006 0 0.003 0
LATT 7
SYMM -X,+Y,0.5-Z
SFAC C H Cu N O
UNIT 120 112 4 24 24
L.S. 20
PLAN  5
SIZE 0.06 0.18 0.54
TEMP -123.2(1)
CONF
LIST 4
FMAP 2
ACTA
BOND $H
MORE -1
WGHT 0.059248 2.810287
FVAR 2.622751
REM <olex2.extras>
REM <HklSrc "%.\\exp_506_7a_auto.hkl">
REM </olex2.extras>
Cu1   3     0.250000  0.750000  0.500000  10.50000  0.02125  0.02257 =
 0.02929  0.00076  0.00676  0.00500
O1    5     0.245507  0.806361  0.598603  11.00000  0.02574  0.02910 =
 0.03240  0.00055  0.01012  0.00169
O2    5     0.171323  0.600314  0.573335  11.00000  0.03843  0.02707 =
 0.03329 -0.00389  0.00884  0.00265
O3    5     0.092407  0.504177  0.659183  11.00000  0.03664  0.03232 =
 0.04443 -0.00112  0.00783 -0.00935
AFIX 3
H3    2     0.109507  0.509007  0.623853  11.00000 -1.50000
AFIX 0
N1    4     0.354788  0.643512  0.543800  11.00000  0.02533  0.02529 =
 0.03439 -0.00083  0.00773  0.00514
N2    4     0.484152  0.593748  0.608931  11.00000  0.02308  0.03310 =
 0.03712  0.00115  0.00334  0.00247
N3    4     0.430277  0.831672  0.621241  11.00000  0.03201  0.03438 =
 0.06505 -0.01674 -0.00203  0.00408
AFIX 93
H3a   2     0.476675  0.857543  0.653155  11.00000 -1.20000
H3b   2     0.388868  0.894794  0.608643  11.00000 -1.20000
AFIX 0
C1    1     0.454685  0.467255  0.570095  11.00000  0.02510  0.02913 =
 0.03478  0.00597  0.01078  0.00498
C2    1     0.491176  0.330361  0.566378  11.00000  0.03282  0.03539 =
 0.04317  0.00832  0.01243  0.01245
AFIX 43
H2    2     0.546748  0.310477  0.593113  11.00000 -1.20000
AFIX 0
C3    1     0.443332  0.224836  0.522292  11.00000  0.04883  0.02903 =
 0.04481  0.00208  0.01686  0.01466
AFIX 43
H3c   2     0.466422  0.130117  0.518668  11.00000 -1.20000
AFIX 0
C4    1     0.361211  0.253986  0.482570  11.00000  0.04804  0.02669 =
 0.04092 -0.00467  0.01215  0.00403
AFIX 43
H4    2     0.329410  0.178352  0.453341  11.00000 -1.20000
AFIX 0
C5    1     0.325817  0.392587  0.485530  11.00000  0.03293  0.03046 =
 0.03547 -0.00152  0.00730  0.00431
AFIX 43
H5    2     0.270661  0.413435  0.458034  11.00000 -1.20000
AFIX 0
C6    1     0.373407  0.498222  0.529595  11.00000  0.02813  0.02484 =
 0.03136  0.00300  0.01073  0.00535
C7    1     0.422624  0.695187  0.591620  11.00000  0.02497  0.02962 =
 0.03726 -0.00130  0.00747  0.00289
C8    1     0.564193  0.609434  0.663638  11.00000  0.02615  0.05005 =
 0.05156  0.00116 -0.00523  0.00268
AFIX 137
H8a   2     0.568205  0.536032  0.701968  11.00000 -1.50000
H8b   2     0.609170  0.593625  0.641046  11.00000 -1.50000
H8c   2     0.568662  0.709121  0.684439  11.00000 -1.50000
AFIX 0
C9    1     0.221672  0.822825  0.737369  11.00000  0.02670  0.03123 =
 0.03390  0.00027  0.00619 -0.00189
AFIX 43
H9    2     0.259200  0.890766  0.725680  11.00000 -1.20000
AFIX 0
C10   1     0.204175  0.834585  0.802990  11.00000  0.03968  0.03879 =
 0.03215 -0.00563  0.00416  0.00031
AFIX 43
H10   2     0.229390  0.909910  0.836265  11.00000 -1.20000
AFIX 0
C11   1     0.149185  0.735061  0.820132  11.00000  0.03807  0.04951 =
 0.03002  0.00488  0.01193  0.00806
AFIX 43
H11   2     0.136708  0.742774  0.865267  11.00000 -1.20000
AFIX 0
C12   1     0.112640  0.625149  0.771931  11.00000  0.02898  0.04120 =
 0.03938  0.01191  0.01108  0.00172
AFIX 43
H12   2     0.075309  0.557661  0.784237  11.00000 -1.20000
AFIX 0
C13   1     0.129999  0.612472  0.705660  11.00000  0.02415  0.02608 =
 0.03637  0.00413  0.00385  0.00227
C14   1     0.185366  0.713071  0.687686  11.00000  0.02121  0.02508 =
 0.03089  0.00223  0.00632  0.00302
C15   1     0.201795  0.705016  0.615940  11.00000  0.02228  0.02512 =
 0.03154  0.00257  0.00387  0.00738
HKLF 4
END
Q1 1 0.483333 0.90625 0.625 11 0.05 0.36
Q2 1 0.55 0.625 0.708333 11 0.05 0.35
Q3 1 0.433333 0.75 0.625 11 0.05 0.33
Q4 1 0.316667 0.71875 0.5 11 0.05 0.33
Q5 1 0.35 0.46875 0.486111 11 0.05 0.31
  REM The information below was added by Olex2.
  REM
  REM R1 = 0.0380 for 2351 Fo > 4sig(Fo) and 0.0440 for all 2710 data
  REM 197 parameters refined using 0 restraints
  REM Highest difference peak 0.3575, deepest hole -0.4419
  REM Mean Shift 0.0001, Max Shift -0.0006.
  REM +++ Tabular Listing of Refinement Information +++
  REM R1_all = 0.0440
  REM R1_gt = 0.0380
  REM wR_ref = 0.1077
  REM GOOF = 1.0220
  REM Shift_max = -0.0006
  REM Shift_mean = 0.0001
  REM Reflections_all = 2710
  REM Reflections_gt = 2351
  REM Parameters = 197
  REM Hole = -0.4419
  REM Peak = 0.3575
  REM Flack = n/a
;
